# Supplementary material for: Knockout mice with pituitary malformations help identify human cases of hypopituitarism
Source: Genome Med. 2024 May 31;16:75. doi: 10.1186/s13073-024-01347-y (PMC11140907; doi:10.1186/s13073-024-01347-y)
Supplement: Supplementary file 1 — Additional file 1: Tabel S1. GO terms, KEGG pathway, and Uniprot key words associated with candidate genes and known CH genes. [file 13073_2024_1347_MOESM1_ESM.xlsx]

## Sheet: Candidate genes Functional Anno
Table S1. GO terms, KEGG pathway, and Uniprot key words associated with candidate genes and known CH genes.
Candidate Gene	GO Biological Process	GO Cellular Component	GO Molecular Function	KEGG PATHWAY	Uniprot Biological Process	Uniprot Cellular Compenent	Uniprot Molecular Function
Adamts3	GO:0001701~in utero embryonic development,GO:0007229~integrin-mediated signaling pathway,GO:0010573~vascular endothelial growth factor production,GO:0016485~protein processing,GO:0030198~extracellular matrix organization,GO:0030199~collagen fibril organization,GO:0030574~collagen catabolic process,GO:0032964~collagen biosynthetic process,GO:0097435~supramolecular fiber organization,GO:1900748~pos…	GO:0005576~extracellular region,GO:0005615~extracellular space,GO:0031012~extracellular matrix,GO:0070062~extracellular exosome,	GO:0004175~endopeptidase activity,GO:0004222~metalloendopeptidase activity,GO:0005515~protein binding,GO:0008201~heparin binding,GO:0008270~zinc ion binding,			KW-0272~Extracellular matrix,KW-0964~Secreted,	KW-0358~Heparin-binding,KW-0378~Hydrolase,KW-0401~Integrin,KW-0482~Metalloprotease,KW-0645~Protease,
Asxl1	GO:0000902~cell morphogenesis,GO:0003007~heart morphogenesis,GO:0006325~chromatin organization,GO:0006351~transcription, DNA-templated,GO:0006355~regulation of transcription, DNA-templated,GO:0009887~animal organ morphogenesis,GO:0010888~negative regulation of lipid storage,GO:0030097~hemopoiesis,GO:0032526~response to retinoic acid,GO:0035359~negative regulation of peroxisome proliferator activa…	GO:0005634~nucleus,GO:0005654~nucleoplasm,GO:0035517~PR-DUB complex,	GO:0003677~DNA binding,GO:0003682~chromatin binding,GO:0003713~transcription coactivator activity,GO:0005515~protein binding,GO:0042974~retinoic acid receptor binding,GO:0042975~peroxisome proliferator activated receptor binding,GO:0046872~metal ion binding,		KW-0804~Transcription,KW-0805~Transcription regulation,KW-0833~Ubl conjugation pathway,	KW-0539~Nucleus,	KW-0156~Chromatin regulator,KW-0678~Repressor,
Arid1b	GO:0002931~response to ischemia,GO:0006338~chromatin remodeling,GO:0006357~regulation of transcription from RNA polymerase II promoter,GO:0007399~nervous system development,GO:0030071~regulation of mitotic metaphase/anaphase transition,GO:0043044~ATP-dependent chromatin remodeling,GO:0045582~positive regulation of T cell differentiation,GO:0045597~positive regulation of cell differentiation,GO:00…	GO:0000785~chromatin,GO:0005654~nucleoplasm,GO:0005737~cytoplasm,GO:0005829~cytosol,GO:0005886~plasma membrane,GO:0016514~SWI/SNF complex,GO:0035060~brahma complex,GO:0071564~npBAF complex,GO:0071565~nBAF complex,	GO:0003677~DNA binding,GO:0003713~transcription coactivator activity,GO:0005515~protein binding,GO:0031491~nucleosome binding,	hsa04714:Thermogenesis,hsa05225:Hepatocellular carcinoma,	KW-0524~Neurogenesis,KW-0804~Transcription,KW-0805~Transcription regulation,	KW-0539~Nucleus,	KW-0156~Chromatin regulator,KW-0238~DNA-binding,
Arid2	GO:0003007~heart morphogenesis,GO:0006337~nucleosome disassembly,GO:0006338~chromatin remodeling,GO:0006355~regulation of transcription, DNA-templated,GO:0006357~regulation of transcription from RNA polymerase II promoter,GO:0008285~negative regulation of cell proliferation,GO:0030071~regulation of mitotic metaphase/anaphase transition,GO:0030336~negative regulation of cell migration,GO:0042592~h…	GO:0000776~kinetochore,GO:0000785~chromatin,GO:0005654~nucleoplasm,GO:0005886~plasma membrane,GO:0016363~nuclear matrix,GO:0016514~SWI/SNF complex,GO:0016586~RSC complex,GO:0070603~SWI/SNF superfamily-type complex,	GO:0003677~DNA binding,GO:0005515~protein binding,GO:0046872~metal ion binding,	hsa05225:Hepatocellular carcinoma,	KW-0804~Transcription,KW-0805~Transcription regulation,	KW-0539~Nucleus,	KW-0156~Chromatin regulator,KW-0238~DNA-binding,
Atp11a	GO:0001701~in utero embryonic development,GO:0010831~positive regulation of myotube differentiation,GO:0045332~phospholipid translocation,GO:0097035~regulation of membrane lipid distribution,	GO:0005765~lysosomal membrane,GO:0005769~early endosome,GO:0005783~endoplasmic reticulum,GO:0005789~endoplasmic reticulum membrane,GO:0005794~Golgi apparatus,GO:0005802~trans-Golgi network,GO:0005886~plasma membrane,GO:0005887~integral component of plasma membrane,GO:0016020~membrane,GO:0016021~integral component of membrane,GO:0035579~specific granule membrane,GO:0043231~intracellular membrane-b…	GO:0000287~magnesium ion binding,GO:0005515~protein binding,GO:0005524~ATP binding,GO:0016887~ATPase activity,GO:0090555~phosphatidylethanolamine-translocating ATPase activity,GO:0090556~phosphatidylserine-translocating ATPase activity,		KW-0445~Lipid transport,KW-0813~Transport,	KW-0256~Endoplasmic reticulum,KW-0472~Membrane,KW-0967~Endosome,KW-1003~Cell membrane,	KW-1278~Translocase,
B9d2	GO:0030030~cell projection organization,GO:0060271~cilium assembly,	GO:0005634~nucleus,GO:0005737~cytoplasm,GO:0005813~centrosome,GO:0005829~cytosol,GO:0016020~membrane,GO:0035869~ciliary transition zone,GO:0036038~MKS complex,GO:0036064~ciliary basal body,	GO:0005515~protein binding,GO:0043015~gamma-tubulin binding,		KW-0970~Cilium biogenesis/degradation,	KW-0206~Cytoskeleton,KW-0539~Nucleus,KW-0963~Cytoplasm,KW-0966~Cell projection,KW-0969~Cilium,
Cnot1	GO:0000122~negative regulation of transcription from RNA polymerase II promoter,GO:0000288~nuclear-transcribed mRNA catabolic process, deadenylation-dependent decay,GO:0000289~nuclear-transcribed mRNA poly(A) tail shortening,GO:0001829~trophectodermal cell differentiation,GO:0006417~regulation of translation,GO:0010606~positive regulation of cytoplasmic mRNA processing body assembly,GO:0017148~ne…	GO:0000932~P-body,GO:0005615~extracellular space,GO:0005634~nucleus,GO:0005778~peroxisomal membrane,GO:0005829~cytosol,GO:0016020~membrane,GO:0030014~CCR4-NOT complex,GO:0030015~CCR4-NOT core complex,	GO:0003723~RNA binding,GO:0004535~poly(A)-specific ribonuclease activity,GO:0005515~protein binding,GO:0019904~protein domain specific binding,GO:0030331~estrogen receptor binding,GO:0042974~retinoic acid receptor binding,GO:0060090~binding, bridging,GO:0070016~armadillo repeat domain binding,	hsa03018:RNA degradation,	KW-0804~Transcription,KW-0805~Transcription regulation,KW-0810~Translation regulation,KW-0943~RNA-mediated gene silencing,	KW-0539~Nucleus,KW-0963~Cytoplasm,	KW-0217~Developmental protein,KW-0678~Repressor,KW-9996~Developmental protein,
Dhx35	GO:0000398~mRNA splicing, via spliceosome,GO:0001701~in utero embryonic development,	GO:0005622~intracellular,GO:0071013~catalytic step 2 spliceosome,	GO:0003723~RNA binding,GO:0003724~RNA helicase activity,GO:0005524~ATP binding,GO:0016887~ATPase activity,		KW-0507~mRNA processing,KW-0508~mRNA splicing,	KW-0747~Spliceosome,	KW-0347~Helicase,KW-0378~Hydrolase,
Ehd1	GO:0006886~intracellular protein transport,GO:0006897~endocytosis,GO:0010886~positive regulation of cholesterol storage,GO:0010976~positive regulation of neuron projection development,GO:0015031~protein transport,GO:0016197~endosomal transport,GO:0030030~cell projection organization,GO:0031175~neuron projection development,GO:0032456~endocytic recycling,GO:0034383~low-density lipoprotein particle…	GO:0005737~cytoplasm,GO:0005769~early endosome,GO:0005811~lipid particle,GO:0005886~plasma membrane,GO:0010008~endosome membrane,GO:0016020~membrane,GO:0020018~ciliary pocket membrane,GO:0030139~endocytic vesicle,GO:0031095~platelet dense tubular network membrane,GO:0031901~early endosome membrane,GO:0043231~intracellular membrane-bounded organelle,GO:0048471~perinuclear region of cytoplasm,GO:00…	GO:0005509~calcium ion binding,GO:0005515~protein binding,GO:0005524~ATP binding,GO:0005525~GTP binding,GO:0031267~small GTPase binding,GO:0042802~identical protein binding,GO:0045296~cadherin binding,	hsa04144:Endocytosis,	KW-0653~Protein transport,KW-0813~Transport,KW-0970~Cilium biogenesis/degradation,	KW-0472~Membrane,KW-0966~Cell projection,KW-0967~Endosome,KW-0969~Cilium,KW-1003~Cell membrane,
Mks1	GO:0001843~neural tube closure,GO:0003271~smoothened signaling pathway involved in regulation of secondary heart field cardioblast proliferation,GO:0007368~determination of left/right symmetry,GO:0010669~epithelial structure maintenance,GO:0030030~cell projection organization,GO:0042733~embryonic digit morphogenesis,GO:0044458~motile cilium assembly,GO:0048706~embryonic skeletal system developmen…	GO:0005737~cytoplasm,GO:0005813~centrosome,GO:0005814~centriole,GO:0005829~cytosol,GO:0016020~membrane,GO:0036038~MKS complex,GO:0036064~ciliary basal body,	GO:0005515~protein binding,		KW-0970~Cilium biogenesis/degradation,	KW-0206~Cytoskeleton,KW-0963~Cytoplasm,KW-0966~Cell projection,KW-0969~Cilium,
Morc2	GO:0006338~chromatin remodeling,GO:0006631~fatty acid metabolic process,GO:0006974~cellular response to DNA damage stimulus,GO:0045814~negative regulation of gene expression, epigenetic,GO:0045869~negative regulation of single stranded viral RNA replication via double stranded DNA intermediate,GO:0090309~positive regulation of methylation-dependent chromatin silencing,	GO:0000792~heterochromatin,GO:0005634~nucleus,GO:0005654~nucleoplasm,GO:0005737~cytoplasm,GO:0005829~cytosol,GO:0016363~nuclear matrix,	GO:0000287~magnesium ion binding,GO:0003682~chromatin binding,GO:0005515~protein binding,GO:0005524~ATP binding,GO:0008270~zinc ion binding,GO:0016887~ATPase activity,GO:0042802~identical protein binding,GO:0042803~protein homodimerization activity,		KW-0276~Fatty acid metabolism,KW-0443~Lipid metabolism,	KW-0158~Chromosome,KW-0539~Nucleus,KW-0963~Cytoplasm,	KW-0378~Hydrolase,
Nsun2	GO:0001510~RNA methylation,GO:0001701~in utero embryonic development,GO:0006400~tRNA modification,GO:0007286~spermatid development,GO:0010793~regulation of mRNA export from nucleus,GO:0030488~tRNA methylation,GO:0033313~meiotic cell cycle checkpoint,GO:0036416~tRNA stabilization,GO:0048820~hair follicle maturation,GO:0051301~cell division,GO:0080009~mRNA methylation,GO:2000736~regulation of stem …	GO:0005634~nucleus,GO:0005654~nucleoplasm,GO:0005730~nucleolus,GO:0005737~cytoplasm,GO:0005739~mitochondrion,GO:0005819~spindle,GO:0033391~chromatoid body,GO:0070062~extracellular exosome,	GO:0000049~tRNA binding,GO:0003723~RNA binding,GO:0008168~methyltransferase activity,GO:0016428~tRNA (cytosine-5-)-methyltransferase activity,		KW-0131~Cell cycle,KW-0132~Cell division,KW-0221~Differentiation,KW-0498~Mitosis,KW-0744~Spermatogenesis,KW-0819~tRNA processing,	KW-0206~Cytoskeleton,KW-0496~Mitochondrion,KW-0539~Nucleus,KW-0963~Cytoplasm,KW-0964~Secreted,	KW-0489~Methyltransferase,KW-0694~RNA-binding,KW-0808~Transferase,KW-0820~tRNA-binding,
Rala	GO:0001843~neural tube closure,GO:0006887~exocytosis,GO:0006935~chemotaxis,GO:0007049~cell cycle,GO:0007165~signal transduction,GO:0007265~Ras protein signal transduction,GO:0017157~regulation of exocytosis,GO:0031532~actin cytoskeleton reorganization,GO:0031623~receptor internalization,GO:0045742~positive regulation of epidermal growth factor receptor signaling pathway,GO:0051301~cell division,G…	GO:0005739~mitochondrion,GO:0005886~plasma membrane,GO:0005925~focal adhesion,GO:0009986~cell surface,GO:0030139~endocytic vesicle,GO:0030659~cytoplasmic vesicle membrane,GO:0032154~cleavage furrow,GO:0070062~extracellular exosome,GO:0090543~Flemming body,GO:0097060~synaptic membrane,GO:0098685~Schaffer collateral - CA1 synapse,	GO:0003924~GTPase activity,GO:0005515~protein binding,GO:0005525~GTP binding,GO:0017022~myosin binding,GO:0019003~GDP binding,GO:0031625~ubiquitin protein ligase binding,GO:0031755~Edg-2 lysophosphatidic acid receptor binding,GO:0051117~ATPase binding,	hsa04014:Ras signaling pathway,hsa04015:Rap1 signaling pathway,hsa04072:Phospholipase D signaling pathway,hsa05132:Salmonella infection,hsa05200:Pathways in cancer,hsa05210:Colorectal cancer,hsa05212:Pancreatic cancer,	KW-0131~Cell cycle,KW-0132~Cell division,KW-0268~Exocytosis,	KW-0472~Membrane,KW-0496~Mitochondrion,KW-1003~Cell membrane,	KW-0378~Hydrolase,
Rpgrip1l	GO:0001701~in utero embryonic development,GO:0001736~establishment of planar polarity,GO:0001822~kidney development,GO:0001889~liver development,GO:0007163~establishment or maintenance of cell polarity,GO:0007368~determination of left/right symmetry,GO:0008589~regulation of smoothened signaling pathway,GO:0021532~neural tube patterning,GO:0021549~cerebellum development,GO:0021670~lateral ventricl…	GO:0005654~nucleoplasm,GO:0005737~cytoplasm,GO:0005813~centrosome,GO:0005829~cytosol,GO:0005879~axonemal microtubule,GO:0005886~plasma membrane,GO:0005911~cell-cell junction,GO:0005923~bicellular tight junction,GO:0005929~cilium,GO:0005930~axoneme,GO:0032391~photoreceptor connecting cilium,GO:0035253~ciliary rootlet,GO:0035869~ciliary transition zone,GO:0036064~ciliary basal body,	GO:0005515~protein binding,GO:0031870~thromboxane A2 receptor binding,			KW-0206~Cytoskeleton,KW-0796~Tight junction,KW-0963~Cytoplasm,KW-0965~Cell junction,KW-0966~Cell projection,KW-0969~Cilium,
Rundc1	GO:0001701~in utero embryonic development,GO:0006886~intracellular protein transport,GO:0090630~activation of GTPase activity,		GO:0005096~GTPase activator activity,
Setd5	GO:0006325~chromatin organization,GO:0006355~regulation of transcription, DNA-templated,GO:0016480~negative regulation of transcription from RNA polymerase III promoter,GO:0016569~covalent chromatin modification,GO:0016570~histone modification,GO:0032259~methylation,GO:0032784~regulation of DNA-templated transcription, elongation,GO:0035065~regulation of histone acetylation,GO:0050890~cognition,G…	GO:0000791~euchromatin,GO:0005634~nucleus,GO:0005654~nucleoplasm,GO:0016593~Cdc73/Paf1 complex,GO:0034967~Set3 complex,GO:0070210~Rpd3L-Expanded complex,	GO:0003714~transcription corepressor activity,GO:0035064~methylated histone binding,GO:0046974~histone methyltransferase activity (H3-K9 specific),GO:0046975~histone methyltransferase activity (H3-K36 specific),		KW-0804~Transcription,KW-0805~Transcription regulation,	KW-0158~Chromosome,KW-0539~Nucleus,	KW-0156~Chromatin regulator,KW-0489~Methyltransferase,KW-0808~Transferase,
Sh3pxd2a	GO:0001701~in utero embryonic development,GO:0006801~superoxide metabolic process,GO:0042554~superoxide anion generation,GO:0050790~regulation of catalytic activity,GO:0072675~osteoclast fusion,	GO:0002102~podosome,GO:0005737~cytoplasm,GO:0005829~cytosol,GO:0030054~cell junction,GO:0042995~cell projection,GO:0070161~anchoring junction,	GO:0002020~protease binding,GO:0005515~protein binding,GO:0005546~phosphatidylinositol-4,5-bisphosphate binding,GO:0010314~phosphatidylinositol-5-phosphate binding,GO:0016176~superoxide-generating NADPH oxidase activator activity,GO:0032266~phosphatidylinositol-3-phosphate binding,GO:0035091~phosphatidylinositol binding,GO:0043325~phosphatidylinositol-3,4-bisphosphate binding,GO:0060090~binding, …			KW-0963~Cytoplasm,KW-0965~Cell junction,KW-0966~Cell projection,
Smg9	GO:0000184~nuclear-transcribed mRNA catabolic process, nonsense-mediated decay,GO:0001654~eye development,GO:0001701~in utero embryonic development,GO:0007420~brain development,GO:0007507~heart development,	GO:0005829~cytosol,	GO:0005515~protein binding,GO:0042802~identical protein binding,		KW-0866~Nonsense-mediated mRNA decay,
Traf2	GO:0002637~regulation of immunoglobulin production,GO:0002726~positive regulation of T cell cytokine production,GO:0006915~apoptotic process,GO:0007165~signal transduction,GO:0007250~activation of NF-kappaB-inducing kinase activity,GO:0023019~signal transduction involved in regulation of gene expression,GO:0030163~protein catabolic process,GO:0032743~positive regulation of interleukin-2 productio…	GO:0000151~ubiquitin ligase complex,GO:0002947~tumor necrosis factor receptor superfamily complex,GO:0005654~nucleoplasm,GO:0005829~cytosol,GO:0005938~cell cortex,GO:0009898~cytoplasmic side of plasma membrane,GO:0012506~vesicle membrane,GO:0035631~CD40 receptor complex,GO:0045121~membrane raft,GO:0097057~TRAF2-GSTP1 complex,GO:0098802~plasma membrane receptor complex,GO:1990604~IRE1-TRAF2-ASK1 c…	GO:0004842~ubiquitin-protein transferase activity,GO:0005164~tumor necrosis factor receptor binding,GO:0005174~CD40 receptor binding,GO:0005515~protein binding,GO:0008270~zinc ion binding,GO:0019899~enzyme binding,GO:0019901~protein kinase binding,GO:0019903~protein phosphatase binding,GO:0030674~protein binding, bridging,GO:0031435~mitogen-activated protein kinase kinase kinase binding,GO:003162…	hsa04010:MAPK signaling pathway,hsa04064:NF-kappa B signaling pathway,hsa04071:Sphingolipid signaling pathway,hsa04141:Protein processing in endoplasmic reticulum,hsa04210:Apoptosis,hsa04217:Necroptosis,hsa04380:Osteoclast differentiation,hsa04621:NOD-like receptor signaling pathway,hsa04622:RIG-I-like receptor signaling pathway,hsa04657:IL-17 signaling pathway,hsa04668:TNF signaling pathway,hsa0…	KW-0053~Apoptosis,KW-0833~Ubl conjugation pathway,	KW-0963~Cytoplasm,	KW-0675~Receptor,KW-0808~Transferase,
Traf6	GO:0000122~negative regulation of transcription from RNA polymerase II promoter,GO:0000209~protein polyubiquitination,GO:0001503~ossification,GO:0001701~in utero embryonic development,GO:0001843~neural tube closure,GO:0002223~stimulatory C-type lectin receptor signaling pathway,GO:0002637~regulation of immunoglobulin production,GO:0002726~positive regulation of T cell cytokine production,GO:00027…	GO:0005634~nucleus,GO:0005737~cytoplasm,GO:0005811~lipid particle,GO:0005829~cytosol,GO:0005886~plasma membrane,GO:0005938~cell cortex,GO:0009898~cytoplasmic side of plasma membrane,GO:0010008~endosome membrane,GO:0032991~macromolecular complex,GO:0035631~CD40 receptor complex,GO:0048471~perinuclear region of cytoplasm,GO:0098802~plasma membrane receptor complex,	GO:0004842~ubiquitin-protein transferase activity,GO:0005164~tumor necrosis factor receptor binding,GO:0005515~protein binding,GO:0008270~zinc ion binding,GO:0019901~protein kinase binding,GO:0031435~mitogen-activated protein kinase kinase kinase binding,GO:0031624~ubiquitin conjugating enzyme binding,GO:0031625~ubiquitin protein ligase binding,GO:0031996~thioesterase binding,GO:0032813~tumor nec…	hsa04010:MAPK signaling pathway,hsa04064:NF-kappa B signaling pathway,hsa04120:Ubiquitin mediated proteolysis,hsa04140:Autophagy - animal,hsa04144:Endocytosis,hsa04380:Osteoclast differentiation,hsa04620:Toll-like receptor signaling pathway,hsa04621:NOD-like receptor signaling pathway,hsa04622:RIG-I-like receptor signaling pathway,hsa04657:IL-17 signaling pathway,hsa04722:Neurotrophin signaling p…	KW-0227~DNA damage,KW-0391~Immunity,KW-0833~Ubl conjugation pathway,KW-0892~Osteogenesis,	KW-0539~Nucleus,KW-0551~Lipid droplet,KW-0963~Cytoplasm,	KW-0808~Transferase,
Vangl1	GO:0043473~pigmentation,GO:0060071~Wnt signaling pathway, planar cell polarity pathway,	GO:0005886~plasma membrane,GO:0016021~integral component of membrane,GO:0016328~lateral plasma membrane,	GO:0005515~protein binding,	hsa04310:Wnt signaling pathway,		KW-0472~Membrane,KW-1003~Cell membrane,
Aldh18a1	GO:0006536~glutamate metabolic process,GO:0006561~proline biosynthetic process,GO:0006592~ornithine biosynthetic process,GO:0016310~phosphorylation,GO:0019240~citrulline biosynthetic process,GO:0055129~L-proline biosynthetic process,	GO:0005739~mitochondrion,GO:0005743~mitochondrial inner membrane,	GO:0003723~RNA binding,GO:0004349~glutamate 5-kinase activity,GO:0004350~glutamate-5-semialdehyde dehydrogenase activity,GO:0005515~protein binding,GO:0005524~ATP binding,GO:0042802~identical protein binding,	hsa00330:Arginine and proline metabolism,hsa01100:Metabolic pathways,hsa01230:Biosynthesis of amino acids,	KW-0028~Amino-acid biosynthesis,KW-0641~Proline biosynthesis,	KW-0472~Membrane,KW-0496~Mitochondrion,KW-0999~Mitochondrion inner membrane,	KW-0418~Kinase,KW-0511~Multifunctional enzyme,KW-0560~Oxidoreductase,KW-0808~Transferase,
Atg16l1	GO:0000045~autophagosome assembly,GO:0006497~protein lipidation,GO:0006501~C-terminal protein lipidation,GO:0010508~positive regulation of autophagy,GO:0015031~protein transport,GO:0016236~macroautophagy,GO:0016237~lysosomal microautophagy,GO:0021766~hippocampus development,GO:0022038~corpus callosum development,GO:0034497~protein localization to pre-autophagosomal structure,GO:0039689~negative s…	GO:0000421~autophagosome membrane,GO:0005776~autophagosome,GO:0005829~cytosol,GO:0005930~axoneme,GO:0034045~pre-autophagosomal structure membrane,GO:0034274~Atg12-Atg5-Atg16 complex,GO:0036020~endolysosome membrane,GO:0097225~sperm midpiece,	GO:0005515~protein binding,GO:0019787~ubiquitin-like protein transferase activity,GO:0042802~identical protein binding,GO:0051020~GTPase binding,	hsa04136:Autophagy - other,hsa04140:Autophagy - animal,hsa04621:NOD-like receptor signaling pathway,hsa05131:Shigellosis,	KW-0072~Autophagy,KW-0653~Protein transport,KW-0813~Transport,	KW-0458~Lysosome,KW-0472~Membrane,KW-0963~Cytoplasm,KW-0967~Endosome,
Brd2	GO:0001843~neural tube closure,GO:0006325~chromatin organization,GO:0006334~nucleosome assembly,GO:0006338~chromatin remodeling,GO:0006355~regulation of transcription, DNA-templated,GO:0006357~regulation of transcription from RNA polymerase II promoter,GO:0006468~protein phosphorylation,GO:0007283~spermatogenesis,GO:0010468~regulation of gene expression,	GO:0000785~chromatin,GO:0005634~nucleus,GO:0005654~nucleoplasm,GO:0005737~cytoplasm,GO:0016607~nuclear speck,	GO:0003682~chromatin binding,GO:0004674~protein serine/threonine kinase activity,GO:0005515~protein binding,GO:0070577~lysine-acetylated histone binding,		KW-0804~Transcription,KW-0805~Transcription regulation,KW-0945~Host-virus interaction,	KW-0539~Nucleus,	KW-0156~Chromatin regulator,
Chtop	GO:0001701~in utero embryonic development,GO:0006406~mRNA export from nucleus,GO:0008284~positive regulation of cell proliferation,GO:0031062~positive regulation of histone methylation,GO:0032781~positive regulation of ATPase activity,GO:0051096~positive regulation of helicase activity,	GO:0000346~transcription export complex,GO:0005634~nucleus,GO:0005654~nucleoplasm,GO:0005730~nucleolus,GO:0016607~nuclear speck,GO:0036464~cytoplasmic ribonucleoprotein granule,	GO:0003723~RNA binding,GO:0003729~mRNA binding,GO:0005515~protein binding,GO:0008327~methyl-CpG binding,		KW-0509~mRNA transport,KW-0804~Transcription,KW-0805~Transcription regulation,KW-0813~Transport,	KW-0539~Nucleus,	KW-0694~RNA-binding,
Cc2d2a	GO:0001822~kidney development,GO:0001843~neural tube closure,GO:0007224~smoothened signaling pathway,GO:0007368~determination of left/right symmetry,GO:0007507~heart development,GO:0035082~axoneme assembly,GO:0043010~camera-type eye development,GO:0044458~motile cilium assembly,GO:0060271~cilium assembly,GO:1904491~protein localization to ciliary transition zone,GO:1905515~non-motile cilium assem…	GO:0005829~cytosol,GO:0005856~cytoskeleton,GO:0035869~ciliary transition zone,GO:0036038~MKS complex,			KW-0970~Cilium biogenesis/degradation,	KW-0206~Cytoskeleton,KW-0963~Cytoplasm,KW-0966~Cell projection,KW-0969~Cilium,
Dph2	GO:0017183~peptidyl-diphthamide biosynthetic process from peptidyl-histidine,	GO:0005829~cytosol,GO:0032991~macromolecular complex,	GO:0005515~protein binding,GO:0046872~metal ion binding,GO:0051539~4 iron, 4 sulfur cluster binding,GO:0090560~2-(3-amino-3-carboxypropyl)histidine synthase activity,
Ezr	GO:0000122~negative regulation of transcription from RNA polymerase II promoter,GO:0001951~intestinal D-glucose absorption,GO:0003376~sphingosine-1-phosphate signaling pathway,GO:0007159~leukocyte cell-cell adhesion,GO:0008360~regulation of cell shape,GO:0010628~positive regulation of gene expression,GO:0010737~protein kinase A signaling,GO:0022614~membrane to membrane docking,GO:0030033~microvil…	GO:0001650~fibrillar center,GO:0001726~ruffle,GO:0001772~immunological synapse,GO:0001931~uropod,GO:0005615~extracellular space,GO:0005737~cytoplasm,GO:0005768~endosome,GO:0005829~cytosol,GO:0005856~cytoskeleton,GO:0005884~actin filament,GO:0005886~plasma membrane,GO:0005902~microvillus,GO:0005903~brush border,GO:0005912~adherens junction,GO:0005925~focal adhesion,GO:0015629~actin cytoskeleton,GO…	GO:0003723~RNA binding,GO:0003779~actin binding,GO:0005515~protein binding,GO:0008017~microtubule binding,GO:0008022~protein C-terminus binding,GO:0019904~protein domain specific binding,GO:0034236~protein kinase A catalytic subunit binding,GO:0034237~protein kinase A regulatory subunit binding,GO:0042802~identical protein binding,GO:0044548~S100 protein binding,GO:0045296~cadherin binding,GO:005…	hsa04530:Tight junction,hsa04670:Leukocyte transendothelial migration,hsa04810:Regulation of actin cytoskeleton,hsa04971:Gastric acid secretion,hsa05130:Pathogenic Escherichia coli infection,hsa05205:Proteoglycans in cancer,hsa05206:MicroRNAs in cancer,	KW-0133~Cell shape,	KW-0206~Cytoskeleton,KW-0472~Membrane,KW-0963~Cytoplasm,KW-0966~Cell projection,KW-1003~Cell membrane,
Grin1	GO:0006812~cation transport,GO:0007268~chemical synaptic transmission,GO:0007420~brain development,GO:0008542~visual learning,GO:0010524~positive regulation of calcium ion transport into cytosol,GO:0018964~propylene metabolic process,GO:0019722~calcium-mediated signaling,GO:0035235~ionotropic glutamate receptor signaling pathway,GO:0042391~regulation of membrane potential,GO:0045471~response to e…	GO:0005737~cytoplasm,GO:0005789~endoplasmic reticulum membrane,GO:0005886~plasma membrane,GO:0005887~integral component of plasma membrane,GO:0008021~synaptic vesicle,GO:0009986~cell surface,GO:0014069~postsynaptic density,GO:0016021~integral component of membrane,GO:0017146~NMDA selective glutamate receptor complex,GO:0030425~dendrite,GO:0043005~neuron projection,GO:0043083~synaptic cleft,GO:004…	GO:0001540~beta-amyloid binding,GO:0004970~ionotropic glutamate receptor activity,GO:0004972~NMDA glutamate receptor activity,GO:0005262~calcium channel activity,GO:0005509~calcium ion binding,GO:0005515~protein binding,GO:0005516~calmodulin binding,GO:0015276~ligand-gated ion channel activity,GO:0016594~glycine binding,GO:0016595~glutamate binding,GO:0022849~glutamate-gated calcium ion channel a…	hsa04014:Ras signaling pathway,hsa04015:Rap1 signaling pathway,hsa04020:Calcium signaling pathway,hsa04024:cAMP signaling pathway,hsa04080:Neuroactive ligand-receptor interaction,hsa04713:Circadian entrainment,hsa04720:Long-term potentiation,hsa04724:Glutamatergic synapse,hsa05010:Alzheimer disease,hsa05014:Amyotrophic lateral sclerosis,hsa05016:Huntington disease,hsa05017:Spinocerebellar ataxia,…	KW-0406~Ion transport,KW-0813~Transport,	KW-0472~Membrane,KW-0628~Postsynaptic cell membrane,KW-0770~Synapse,KW-1003~Cell membrane,	KW-0407~Ion channel,KW-0675~Receptor,KW-1071~Ligand-gated ion channel,
Gldc	GO:0006546~glycine catabolic process,GO:0019464~glycine decarboxylation via glycine cleavage system,GO:0022900~electron transport chain,GO:0036255~response to methylamine,GO:0065003~macromolecular complex assembly,GO:1903442~response to lipoic acid,GO:1990830~cellular response to leukemia inhibitory factor,	GO:0005654~nucleoplasm,GO:0005739~mitochondrion,GO:0005759~mitochondrial matrix,GO:0005886~plasma membrane,GO:0005960~glycine cleavage complex,	GO:0004375~glycine dehydrogenase (decarboxylating) activity,GO:0009055~electron carrier activity,GO:0016594~glycine binding,GO:0016829~lyase activity,GO:0019899~enzyme binding,GO:0030170~pyridoxal phosphate binding,GO:0042803~protein homodimerization activity,GO:0070280~pyridoxal binding,	hsa00260:Glycine, serine and threonine metabolism,hsa00630:Glyoxylate and dicarboxylate metabolism,hsa01100:Metabolic pathways,hsa01200:Carbon metabolism,		KW-0496~Mitochondrion,	KW-0560~Oxidoreductase,
Hira	GO:0001649~osteoblast differentiation,GO:0006334~nucleosome assembly,GO:0006336~DNA replication-independent nucleosome assembly,GO:0006351~transcription, DNA-templated,GO:0006357~regulation of transcription from RNA polymerase II promoter,GO:0007369~gastrulation,GO:0009653~anatomical structure morphogenesis,GO:0042692~muscle cell differentiation,GO:0045892~negative regulation of transcription, DN…	GO:0000417~HIR complex,GO:0000785~chromatin,GO:0005634~nucleus,GO:0005654~nucleoplasm,GO:0016605~PML body,GO:0032991~macromolecular complex,GO:0070062~extracellular exosome,	GO:0003714~transcription corepressor activity,GO:0005515~protein binding,GO:0031491~nucleosome binding,GO:0042393~histone binding,GO:0061629~RNA polymerase II sequence-specific DNA binding transcription factor binding,		KW-0804~Transcription,KW-0805~Transcription regulation,	KW-0539~Nucleus,	KW-0156~Chromatin regulator,KW-0678~Repressor,
Jarid2	GO:0000122~negative regulation of transcription from RNA polymerase II promoter,GO:0001889~liver development,GO:0006338~chromatin remodeling,GO:0007417~central nervous system development,GO:0009048~dosage compensation by inactivation of X chromosome,GO:0010614~negative regulation of cardiac muscle hypertrophy,GO:0016570~histone modification,GO:0031061~negative regulation of histone methylation,GO…	GO:0005634~nucleus,GO:0005654~nucleoplasm,GO:0005739~mitochondrion,GO:0035097~histone methyltransferase complex,GO:0035098~ESC/E(Z) complex,	GO:0003677~DNA binding,GO:0003682~chromatin binding,GO:0032452~histone demethylase activity,GO:0043130~ubiquitin binding,GO:0046976~histone methyltransferase activity (H3-K27 specific),GO:0061649~ubiquitinated histone binding,	hsa04550:Signaling pathways regulating pluripotency of stem cells,	KW-0221~Differentiation,KW-0804~Transcription,KW-0805~Transcription regulation,	KW-0539~Nucleus,	KW-0156~Chromatin regulator,KW-0217~Developmental protein,KW-0678~Repressor,KW-9996~Developmental protein,
Kifbp	GO:0000226~microtubule cytoskeleton organization,GO:0001701~in utero embryonic development,GO:0006839~mitochondrial transport,GO:0007399~nervous system development,GO:0021952~central nervous system projection neuron axonogenesis,GO:0030154~cell differentiation,GO:1990535~neuron projection maintenance,	GO:0005737~cytoplasm,GO:0005739~mitochondrion,GO:0005856~cytoskeleton,	GO:0005515~protein binding,GO:0019894~kinesin binding,		KW-0221~Differentiation,KW-0524~Neurogenesis,	KW-0206~Cytoskeleton,KW-0963~Cytoplasm,	KW-0217~Developmental protein,KW-9996~Developmental protein,
Kat14	GO:0000086~G2/M transition of mitotic cell cycle,GO:0006355~regulation of transcription, DNA-templated,GO:0006357~regulation of transcription from RNA polymerase II promoter,GO:0016573~histone acetylation,GO:0031063~regulation of histone deacetylation,GO:0043966~histone H3 acetylation,GO:0044154~histone H3-K14 acetylation,GO:0045995~regulation of embryonic development,GO:0051302~regulation of cel…	GO:0005634~nucleus,GO:0005671~Ada2/Gcn5/Ada3 transcription activator complex,GO:0005737~cytoplasm,GO:0072686~mitotic spindle,	GO:0004402~histone acetyltransferase activity,GO:0005515~protein binding,GO:0008080~N-acetyltransferase activity,GO:0030274~LIM domain binding,			KW-0539~Nucleus,KW-0963~Cytoplasm,
Kdm8	GO:0000086~G2/M transition of mitotic cell cycle,GO:0006325~chromatin organization,GO:0006508~proteolysis,GO:0031648~protein destabilization,GO:0032922~circadian regulation of gene expression,GO:0045892~negative regulation of transcription, DNA-templated,GO:0045893~positive regulation of transcription, DNA-templated,GO:0070544~histone H3-K36 demethylation,	GO:0005634~nucleus,GO:0005654~nucleoplasm,GO:0005694~chromosome,GO:0005829~cytosol,	GO:0003682~chromatin binding,GO:0004175~endopeptidase activity,GO:0004177~aminopeptidase activity,GO:0005515~protein binding,GO:0016706~oxidoreductase activity, acting on paired donors, with incorporation or reduction of molecular oxygen, 2-oxoglutarate as one donor, and incorporation of one atom each of oxygen into both donors,GO:0035064~methylated histone binding,GO:0046872~metal ion binding,GO…		KW-0090~Biological rhythms,KW-0131~Cell cycle,KW-0804~Transcription,KW-0805~Transcription regulation,	KW-0158~Chromosome,KW-0539~Nucleus,	KW-0031~Aminopeptidase,KW-0156~Chromatin regulator,KW-0223~Dioxygenase,KW-0378~Hydrolase,KW-0560~Oxidoreductase,KW-0645~Protease,
Kmt5b	GO:0006281~DNA repair,GO:0006325~chromatin organization,GO:0007517~muscle organ development,GO:0032259~methylation,GO:0034772~histone H4-K20 dimethylation,GO:0034773~histone H4-K20 trimethylation,GO:0045830~positive regulation of isotype switching,GO:2001034~positive regulation of double-strand break repair via nonhomologous end joining,	GO:0000779~condensed chromosome, centromeric region,GO:0005634~nucleus,GO:0005654~nucleoplasm,GO:0005694~chromosome,	GO:0003682~chromatin binding,GO:0005515~protein binding,GO:0008168~methyltransferase activity,GO:0018024~histone-lysine N-methyltransferase activity,GO:0042799~histone methyltransferase activity (H4-K20 specific),GO:0046872~metal ion binding,GO:1904047~S-adenosyl-L-methionine binding,	hsa00310:Lysine degradation,hsa01100:Metabolic pathways,	KW-0517~Myogenesis,KW-0804~Transcription,KW-0805~Transcription regulation,	KW-0158~Chromosome,KW-0539~Nucleus,	KW-0156~Chromatin regulator,KW-0489~Methyltransferase,KW-0678~Repressor,KW-0808~Transferase,
Mbtd1	GO:0000724~double-strand break repair via homologous recombination,GO:0006325~chromatin organization,GO:0006355~regulation of transcription, DNA-templated,GO:0016573~histone acetylation,GO:0042981~regulation of apoptotic process,GO:0043967~histone H4 acetylation,GO:0043968~histone H2A acetylation,GO:0045892~negative regulation of transcription, DNA-templated,GO:0045893~positive regulation of tran…	GO:0000786~nucleosome,GO:0005634~nucleus,GO:0035267~NuA4 histone acetyltransferase complex,	GO:0003682~chromatin binding,GO:0005515~protein binding,GO:0008270~zinc ion binding,GO:0035064~methylated histone binding,GO:0042393~histone binding,		KW-0804~Transcription,KW-0805~Transcription regulation,	KW-0158~Chromosome,KW-0539~Nucleus,	KW-0156~Chromatin regulator,
Marchf5	GO:0000209~protein polyubiquitination,GO:0051865~protein autoubiquitination,GO:0070585~protein localization to mitochondrion,GO:0090140~regulation of mitochondrial fission,GO:0090141~positive regulation of mitochondrial fission,GO:0090344~negative regulation of cell aging,	GO:0005739~mitochondrion,GO:0005741~mitochondrial outer membrane,GO:0005783~endoplasmic reticulum,GO:0005789~endoplasmic reticulum membrane,GO:0016020~membrane,GO:0016021~integral component of membrane,	GO:0005515~protein binding,GO:0008270~zinc ion binding,GO:0051020~GTPase binding,GO:0061630~ubiquitin protein ligase activity,		KW-0833~Ubl conjugation pathway,	KW-0256~Endoplasmic reticulum,KW-0472~Membrane,KW-0496~Mitochondrion,KW-1000~Mitochondrion outer membrane,	KW-0808~Transferase,
Mad2l2	GO:0000122~negative regulation of transcription from RNA polymerase II promoter,GO:0001558~regulation of cell growth,GO:0002208~somatic diversification of immunoglobulins involved in immune response,GO:0006302~double-strand break repair,GO:0007015~actin filament organization,GO:0007094~mitotic spindle assembly checkpoint,GO:0010719~negative regulation of epithelial to mesenchymal transition,GO:00…	GO:0000785~chromatin,GO:0005634~nucleus,GO:0005654~nucleoplasm,GO:0005694~chromosome,GO:0005730~nucleolus,GO:0005819~spindle,GO:0005829~cytosol,GO:0016035~zeta DNA polymerase complex,GO:0035861~site of double-strand break,	GO:0005515~protein binding,GO:0008432~JUN kinase binding,GO:0061629~RNA polymerase II sequence-specific DNA binding transcription factor binding,	hsa04110:Cell cycle,hsa04114:Oocyte meiosis,hsa04914:Progesterone-mediated oocyte maturation,hsa05100:Bacterial invasion of epithelial cells,	KW-0131~Cell cycle,KW-0132~Cell division,KW-0227~DNA damage,KW-0234~DNA repair,KW-0498~Mitosis,KW-0804~Transcription,KW-0805~Transcription regulation,	KW-0158~Chromosome,KW-0206~Cytoskeleton,KW-0539~Nucleus,KW-0963~Cytoplasm,
Npat	GO:0000083~regulation of transcription involved in G1/S transition of mitotic cell cycle,GO:0001701~in utero embryonic development,GO:0006351~transcription, DNA-templated,GO:0010468~regulation of gene expression,GO:0045892~negative regulation of transcription, DNA-templated,GO:0045893~positive regulation of transcription, DNA-templated,GO:0045944~positive regulation of transcription from RNA poly…	GO:0005634~nucleus,GO:0005654~nucleoplasm,GO:0005737~cytoplasm,GO:0015030~Cajal body,GO:0097504~Gemini of coiled bodies,	GO:0003712~transcription cofactor activity,GO:0003713~transcription coactivator activity,GO:0003714~transcription corepressor activity,GO:0005515~protein binding,GO:0008022~protein C-terminus binding,		KW-0131~Cell cycle,KW-0804~Transcription,KW-0805~Transcription regulation,	KW-0539~Nucleus,	KW-0010~Activator,
Nxn	GO:0001701~in utero embryonic development,GO:0016055~Wnt signaling pathway,GO:0030154~cell differentiation,GO:0030178~negative regulation of Wnt signaling pathway,GO:0031397~negative regulation of protein ubiquitination,GO:0072359~circulatory system development,GO:0098869~cellular oxidant detoxification,	GO:0005634~nucleus,GO:0005829~cytosol,	GO:0004791~thioredoxin-disulfide reductase activity,		KW-0221~Differentiation,KW-0879~Wnt signaling pathway,	KW-0539~Nucleus,KW-0963~Cytoplasm,	KW-0217~Developmental protein,KW-0560~Oxidoreductase,KW-9996~Developmental protein,
Psat1	GO:0006564~L-serine biosynthetic process,GO:0008615~pyridoxine biosynthetic process,	GO:0005737~cytoplasm,GO:0005829~cytosol,GO:0070062~extracellular exosome,	GO:0004648~O-phospho-L-serine:2-oxoglutarate aminotransferase activity,GO:0005515~protein binding,GO:0008483~transaminase activity,GO:0030170~pyridoxal phosphate binding,GO:0042802~identical protein binding,	hsa00260:Glycine, serine and threonine metabolism,hsa00270:Cysteine and methionine metabolism,hsa00750:Vitamin B6 metabolism,hsa01100:Metabolic pathways,hsa01200:Carbon metabolism,hsa01230:Biosynthesis of amino acids,hsa01240:Biosynthesis of cofactors,	KW-0028~Amino-acid biosynthesis,KW-0718~Serine biosynthesis,		KW-0032~Aminotransferase,KW-0808~Transferase,
Psph	GO:0001701~in utero embryonic development,GO:0006563~L-serine metabolic process,GO:0006564~L-serine biosynthetic process,GO:0009612~response to mechanical stimulus,GO:0016311~dephosphorylation,GO:0031667~response to nutrient levels,GO:0033574~response to testosterone,	GO:0005737~cytoplasm,GO:0005829~cytosol,GO:0043005~neuron projection,	GO:0000287~magnesium ion binding,GO:0004647~phosphoserine phosphatase activity,GO:0036424~L-phosphoserine phosphatase activity,GO:0036425~D-phosphoserine phosphatase activity,GO:0042802~identical protein binding,GO:0042803~protein homodimerization activity,GO:0046872~metal ion binding,	hsa00260:Glycine, serine and threonine metabolism,hsa01100:Metabolic pathways,hsa01200:Carbon metabolism,hsa01230:Biosynthesis of amino acids,	KW-0028~Amino-acid biosynthesis,KW-0718~Serine biosynthesis,	KW-0963~Cytoplasm,	KW-0378~Hydrolase,
Plxnb2	GO:0001843~neural tube closure,GO:0001932~regulation of protein phosphorylation,GO:0007156~homophilic cell adhesion via plasma membrane adhesion molecules,GO:0007162~negative regulation of cell adhesion,GO:0007405~neuroblast proliferation,GO:0007420~brain development,GO:0008360~regulation of cell shape,GO:0010976~positive regulation of neuron projection development,GO:0030334~regulation of cell m…	GO:0002116~semaphorin receptor complex,GO:0005886~plasma membrane,GO:0005887~integral component of plasma membrane,GO:0009986~cell surface,GO:0070062~extracellular exosome,	GO:0005515~protein binding,GO:0017154~semaphorin receptor activity,	hsa04360:Axon guidance,		KW-0472~Membrane,KW-1003~Cell membrane,	KW-0217~Developmental protein,KW-0675~Receptor,KW-9996~Developmental protein,
Prrc2b	GO:0030154~cell differentiation,		GO:0003723~RNA binding,GO:0005515~protein binding,
Prkab1	GO:0006468~protein phosphorylation,GO:0006633~fatty acid biosynthetic process,GO:0007165~signal transduction,GO:0010628~positive regulation of gene expression,GO:0031669~cellular response to nutrient levels,GO:0035878~nail development,GO:0050790~regulation of catalytic activity,GO:0080090~regulation of primary metabolic process,	GO:0005634~nucleus,GO:0005654~nucleoplasm,GO:0005737~cytoplasm,GO:0005829~cytosol,GO:0031588~nucleotide-activated protein kinase complex,	GO:0004672~protein kinase activity,GO:0005515~protein binding,GO:0016301~kinase activity,GO:0019901~protein kinase binding,	hsa04068:FoxO signaling pathway,hsa04152:AMPK signaling pathway,hsa04211:Longevity regulating pathway,hsa04213:Longevity regulating pathway - multiple species,hsa04371:Apelin signaling pathway,hsa04530:Tight junction,hsa04710:Circadian rhythm,hsa04714:Thermogenesis,hsa04910:Insulin signaling pathway,hsa04920:Adipocytokine signaling pathway,hsa04921:Oxytocin signaling pathway,hsa04922:Glucagon sig…	KW-0275~Fatty acid biosynthesis,KW-0276~Fatty acid metabolism,KW-0443~Lipid metabolism,KW-0444~Lipid biosynthesis,		KW-0418~Kinase,KW-0808~Transferase,
Ssr2	GO:0006613~cotranslational protein targeting to membrane,	GO:0005783~endoplasmic reticulum,GO:0005789~endoplasmic reticulum membrane,GO:0016020~membrane,GO:0016021~integral component of membrane,	GO:0005515~protein binding,	hsa04141:Protein processing in endoplasmic reticulum,		KW-0256~Endoplasmic reticulum,KW-0472~Membrane,
Sptbn1	GO:0000281~mitotic cytokinesis,GO:0007009~plasma membrane organization,GO:0007182~common-partner SMAD protein phosphorylation,GO:0007417~central nervous system development,GO:0021556~central nervous system formation,GO:0030036~actin cytoskeleton organization,GO:0032743~positive regulation of interleukin-2 production,GO:0043001~Golgi to plasma membrane protein transport,GO:0051693~actin filament c…	GO:0005634~nucleus,GO:0005730~nucleolus,GO:0005737~cytoplasm,GO:0005829~cytosol,GO:0005886~plasma membrane,GO:0008091~spectrin,GO:0014069~postsynaptic density,GO:0014731~spectrin-associated cytoskeleton,GO:0030054~cell junction,GO:0030673~axolemma,GO:0030864~cortical actin cytoskeleton,GO:0031430~M band,GO:0032437~cuticular plate,GO:0042995~cell projection,GO:0070062~extracellular exosome,GO:0098…	GO:0003723~RNA binding,GO:0003779~actin binding,GO:0005200~structural constituent of cytoskeleton,GO:0005515~protein binding,GO:0005516~calmodulin binding,GO:0005543~phospholipid binding,GO:0030506~ankyrin binding,GO:0044877~macromolecular complex binding,GO:0045296~cadherin binding,GO:0051015~actin filament binding,GO:0051020~GTPase binding,			KW-0206~Cytoskeleton,KW-0472~Membrane,KW-0963~Cytoplasm,KW-1003~Cell membrane,	KW-0009~Actin-binding,KW-0112~Calmodulin-binding,KW-0117~Actin capping,
Tent5c	GO:0001701~in utero embryonic development,GO:0045596~negative regulation of cell differentiation,GO:0048255~mRNA stabilization,	GO:0005634~nucleus,GO:0005654~nucleoplasm,GO:0005737~cytoplasm,GO:0005813~centrosome,	GO:0003723~RNA binding,GO:0004652~polynucleotide adenylyltransferase activity,GO:0005515~protein binding,GO:1990817~RNA adenylyltransferase activity,		KW-0945~Host-virus interaction,	KW-0206~Cytoskeleton,KW-0539~Nucleus,KW-0963~Cytoplasm,	KW-0548~Nucleotidyltransferase,KW-0694~RNA-binding,KW-0808~Transferase,
Tcf7l2	GO:0000122~negative regulation of transcription from RNA polymerase II promoter,GO:0001568~blood vessel development,GO:0006357~regulation of transcription from RNA polymerase II promoter,GO:0009749~response to glucose,GO:0010909~positive regulation of heparan sulfate proteoglycan biosynthetic process,GO:0016055~Wnt signaling pathway,GO:0031016~pancreas development,GO:0032024~positive regulation o…	GO:0000785~chromatin,GO:0005634~nucleus,GO:0005654~nucleoplasm,GO:0016605~PML body,GO:0032993~protein-DNA complex,GO:0070369~beta-catenin-TCF7L2 complex,GO:0071664~catenin-TCF7L2 complex,GO:1990907~beta-catenin-TCF complex,	GO:0000976~transcription regulatory region sequence-specific DNA binding,GO:0000978~RNA polymerase II core promoter proximal region sequence-specific DNA binding,GO:0000981~RNA polymerase II transcription factor activity, sequence-specific DNA binding,GO:0003676~nucleic acid binding,GO:0003677~DNA binding,GO:0003700~transcription factor activity, sequence-specific DNA binding,GO:0005515~protein b…	hsa04310:Wnt signaling pathway,hsa04390:Hippo signaling pathway,hsa04520:Adherens junction,hsa04916:Melanogenesis,hsa04934:Cushing syndrome,hsa04936:Alcoholic liver disease,hsa05132:Salmonella infection,hsa05165:Human papillomavirus infection,hsa05167:Kaposi sarcoma-associated herpesvirus infection,hsa05200:Pathways in cancer,hsa05210:Colorectal cancer,hsa05213:Endometrial cancer,hsa05215:Prostat…	KW-0804~Transcription,KW-0805~Transcription regulation,KW-0879~Wnt signaling pathway,	KW-0539~Nucleus,	KW-0010~Activator,KW-0238~DNA-binding,KW-0678~Repressor,
Usp3	GO:0000122~negative regulation of transcription from RNA polymerase II promoter,GO:0000278~mitotic cell cycle,GO:0006281~DNA repair,GO:0006325~chromatin organization,GO:0006511~ubiquitin-dependent protein catabolic process,GO:0016578~histone deubiquitination,GO:0016579~protein deubiquitination,GO:0031647~regulation of protein stability,	GO:0000785~chromatin,GO:0005634~nucleus,GO:0005654~nucleoplasm,GO:0005737~cytoplasm,GO:0036464~cytoplasmic ribonucleoprotein granule,GO:0090543~Flemming body,	GO:0000978~RNA polymerase II core promoter proximal region sequence-specific DNA binding,GO:0004843~thiol-dependent ubiquitin-specific protease activity,GO:0008270~zinc ion binding,GO:0042393~histone binding,GO:1990841~promoter-specific chromatin binding,		KW-0131~Cell cycle,KW-0227~DNA damage,KW-0833~Ubl conjugation pathway,	KW-0539~Nucleus,	KW-0156~Chromatin regulator,KW-0378~Hydrolase,KW-0645~Protease,KW-0788~Thiol protease,
Known CH gene
ARID1B	GO:0002931~response to ischemia,GO:0006338~chromatin remodeling,GO:0006357~regulation of transcription from RNA polymerase II promoter,GO:0007399~nervous system development,GO:0030071~regulation of mitotic metaphase/anaphase transition,GO:0043044~ATP-dependent chromatin remodeling,GO:0045582~positive regulation of T cell differentiation,GO:0045597~positive regulation of cell differentiation,GO:00…	GO:0000785~chromatin,GO:0005654~nucleoplasm,GO:0005737~cytoplasm,GO:0005829~cytosol,GO:0005886~plasma membrane,GO:0016514~SWI/SNF complex,GO:0035060~brahma complex,GO:0071564~npBAF complex,GO:0071565~nBAF complex,	GO:0003677~DNA binding,GO:0003713~transcription coactivator activity,GO:0005515~protein binding,GO:0031491~nucleosome binding,	hsa04714:Thermogenesis,hsa05225:Hepatocellular carcinoma,	KW-0524~Neurogenesis,KW-0804~Transcription,KW-0805~Transcription regulation,	KW-0539~Nucleus,	KW-0156~Chromatin regulator,KW-0238~DNA-binding,
BRAF	GO:0000165~MAPK cascade,GO:0002318~myeloid progenitor cell differentiation,GO:0006468~protein phosphorylation,GO:0007165~signal transduction,GO:0007173~epidermal growth factor receptor signaling pathway,GO:0008542~visual learning,GO:0009887~animal organ morphogenesis,GO:0010628~positive regulation of gene expression,GO:0010764~negative regulation of fibroblast migration,GO:0010828~positive regula…	GO:0005634~nucleus,GO:0005739~mitochondrion,GO:0005829~cytosol,GO:0005886~plasma membrane,GO:0043005~neuron projection,GO:0043231~intracellular membrane-bounded organelle,GO:0044297~cell body,GO:0098793~presynapse,	GO:0004672~protein kinase activity,GO:0004674~protein serine/threonine kinase activity,GO:0004708~MAP kinase kinase activity,GO:0004709~MAP kinase kinase kinase activity,GO:0004713~protein tyrosine kinase activity,GO:0005509~calcium ion binding,GO:0005515~protein binding,GO:0005524~ATP binding,GO:0031267~small GTPase binding,GO:0031434~mitogen-activated protein kinase kinase binding,GO:0042802~id…	hsa01521:EGFR tyrosine kinase inhibitor resistance,hsa01522:Endocrine resistance,hsa04010:MAPK signaling pathway,hsa04012:ErbB signaling pathway,hsa04015:Rap1 signaling pathway,hsa04024:cAMP signaling pathway,hsa04062:Chemokine signaling pathway,hsa04068:FoxO signaling pathway,hsa04150:mTOR signaling pathway,hsa04270:Vascular smooth muscle contraction,hsa04510:Focal adhesion,hsa04650:Natural kill…		KW-0472~Membrane,KW-0539~Nucleus,KW-0963~Cytoplasm,KW-1003~Cell membrane,	KW-0021~Allosteric enzyme,KW-0418~Kinase,KW-0723~Serine/threonine-protein kinase,KW-0808~Transferase,KW-0829~Tyrosine-protein kinase,
BLM	GO:0000079~regulation of cyclin-dependent protein serine/threonine kinase activity,GO:0000723~telomere maintenance,GO:0000724~double-strand break repair via homologous recombination,GO:0000729~DNA double-strand break processing,GO:0006260~DNA replication,GO:0006268~DNA unwinding involved in DNA replication,GO:0006281~DNA repair,GO:0006310~DNA recombination,GO:0006974~cellular response to DNA dama…	GO:0000228~nuclear chromosome,GO:0000781~chromosome, telomeric region,GO:0000800~lateral element,GO:0005634~nucleus,GO:0005654~nucleoplasm,GO:0005657~replication fork,GO:0005694~chromosome,GO:0005730~nucleolus,GO:0005737~cytoplasm,GO:0005829~cytosol,GO:0016363~nuclear matrix,GO:0016605~PML body,GO:0031422~RecQ helicase-Topo III complex,GO:0032991~macromolecular complex,	GO:0000400~four-way junction DNA binding,GO:0000403~Y-form DNA binding,GO:0000405~bubble DNA binding,GO:0002039~p53 binding,GO:0003677~DNA binding,GO:0003678~DNA helicase activity,GO:0003697~single-stranded DNA binding,GO:0004386~helicase activity,GO:0005515~protein binding,GO:0005524~ATP binding,GO:0008094~DNA-dependent ATPase activity,GO:0008270~zinc ion binding,GO:0009378~four-way junction hel…	hsa03440:Homologous recombination,hsa03460:Fanconi anemia pathway,	KW-0227~DNA damage,KW-0234~DNA repair,KW-0235~DNA replication,	KW-0539~Nucleus,	KW-0238~DNA-binding,KW-0347~Helicase,KW-0378~Hydrolase,
GPR161	GO:0007186~G-protein coupled receptor signaling pathway,GO:0007189~adenylate cyclase-activating G-protein coupled receptor signaling pathway,GO:1901621~negative regulation of smoothened signaling pathway involved in dorsal/ventral neural tube patterning,	GO:0005929~cilium,GO:0016021~integral component of membrane,GO:0030666~endocytic vesicle membrane,GO:0043005~neuron projection,GO:0055037~recycling endosome,GO:0060170~ciliary membrane,GO:0097386~glial cell projection,	GO:0004930~G-protein coupled receptor activity,GO:0005515~protein binding,	hsa04340:Hedgehog signaling pathway,		KW-0472~Membrane,KW-0966~Cell projection,KW-0969~Cilium,KW-1003~Cell membrane,	KW-0217~Developmental protein,KW-0297~G-protein coupled receptor,KW-0675~Receptor,KW-0807~Transducer,KW-9996~Developmental protein,
GLI2	GO:0000122~negative regulation of transcription from RNA polymerase II promoter,GO:0001501~skeletal system development,GO:0001649~osteoblast differentiation,GO:0001701~in utero embryonic development,GO:0001822~kidney development,GO:0002062~chondrocyte differentiation,GO:0002076~osteoblast development,GO:0006357~regulation of transcription from RNA polymerase II promoter,GO:0007224~smoothened sign…	GO:0005634~nucleus,GO:0005654~nucleoplasm,GO:0005730~nucleolus,GO:0005829~cytosol,GO:0005929~cilium,GO:0005930~axoneme,GO:0016020~membrane,GO:0016607~nuclear speck,GO:0031514~motile cilium,GO:0097542~ciliary tip,GO:0097546~ciliary base,GO:1990788~GLI-SUFU complex,	GO:0000977~RNA polymerase II regulatory region sequence-specific DNA binding,GO:0000978~RNA polymerase II core promoter proximal region sequence-specific DNA binding,GO:0000981~RNA polymerase II transcription factor activity, sequence-specific DNA binding,GO:0001228~transcriptional activator activity, RNA polymerase II transcription regulatory region sequence-specific binding,GO:0003700~transcrip…	hsa04340:Hedgehog signaling pathway,hsa04390:Hippo signaling pathway,hsa05200:Pathways in cancer,hsa05217:Basal cell carcinoma,	KW-0804~Transcription,KW-0805~Transcription regulation,	KW-0539~Nucleus,KW-0963~Cytoplasm,KW-0966~Cell projection,KW-0969~Cilium,	KW-0010~Activator,KW-0217~Developmental protein,KW-0238~DNA-binding,KW-0678~Repressor,KW-9996~Developmental protein,
GLI3	GO:0000122~negative regulation of transcription from RNA polymerase II promoter,GO:0001649~osteoblast differentiation,GO:0001656~metanephros development,GO:0001658~branching involved in ureteric bud morphogenesis,GO:0001701~in utero embryonic development,GO:0002052~positive regulation of neuroblast proliferation,GO:0002062~chondrocyte differentiation,GO:0006357~regulation of transcription from RN…	GO:0005634~nucleus,GO:0005654~nucleoplasm,GO:0005730~nucleolus,GO:0005737~cytoplasm,GO:0005829~cytosol,GO:0005929~cilium,GO:0005930~axoneme,GO:0016607~nuclear speck,GO:0017053~transcriptional repressor complex,GO:0043231~intracellular membrane-bounded organelle,GO:0097542~ciliary tip,GO:0097546~ciliary base,GO:1990788~GLI-SUFU complex,	GO:0000977~RNA polymerase II regulatory region sequence-specific DNA binding,GO:0000978~RNA polymerase II core promoter proximal region sequence-specific DNA binding,GO:0000981~RNA polymerase II transcription factor activity, sequence-specific DNA binding,GO:0003682~chromatin binding,GO:0003700~transcription factor activity, sequence-specific DNA binding,GO:0005515~protein binding,GO:0008013~beta…	hsa04024:cAMP signaling pathway,hsa04340:Hedgehog signaling pathway,hsa05200:Pathways in cancer,hsa05217:Basal cell carcinoma,	KW-0804~Transcription,KW-0805~Transcription regulation,	KW-0539~Nucleus,KW-0963~Cytoplasm,KW-0966~Cell projection,KW-0969~Cilium,	KW-0010~Activator,KW-0238~DNA-binding,KW-0678~Repressor,
GLI4	GO:0006355~regulation of transcription, DNA-templated,GO:0006357~regulation of transcription from RNA polymerase II promoter,	GO:0005634~nucleus,	GO:0000978~RNA polymerase II core promoter proximal region sequence-specific DNA binding,GO:0000981~RNA polymerase II transcription factor activity, sequence-specific DNA binding,GO:0005515~protein binding,GO:0046872~metal ion binding,			KW-0539~Nucleus,	KW-0238~DNA-binding,
HESX1	GO:0000122~negative regulation of transcription from RNA polymerase II promoter,GO:0006357~regulation of transcription from RNA polymerase II promoter,GO:0007420~brain development,GO:0008406~gonad development,GO:0010467~gene expression,GO:0019827~stem cell population maintenance,GO:0021983~pituitary gland development,GO:0030878~thyroid gland development,GO:0030900~forebrain development,GO:0030916…	GO:0000785~chromatin,GO:0005634~nucleus,	GO:0000977~RNA polymerase II regulatory region sequence-specific DNA binding,GO:0000978~RNA polymerase II core promoter proximal region sequence-specific DNA binding,GO:0000981~RNA polymerase II transcription factor activity, sequence-specific DNA binding,GO:0001227~transcriptional repressor activity, RNA polymerase II transcription regulatory region sequence-specific binding,GO:0003677~DNA bindi…	hsa04550:Signaling pathways regulating pluripotency of stem cells,	KW-0804~Transcription,KW-0805~Transcription regulation,	KW-0539~Nucleus,	KW-0217~Developmental protein,KW-0238~DNA-binding,KW-9996~Developmental protein,
HID1		GO:0000138~Golgi trans cisterna,GO:0005737~cytoplasm,GO:0005794~Golgi apparatus,GO:0005797~Golgi medial cisterna,GO:0005829~cytosol,GO:0005881~cytoplasmic microtubule,GO:0016020~membrane,GO:0070062~extracellular exosome,GO:0090498~extrinsic component of Golgi membrane,	GO:0005515~protein binding,			KW-0333~Golgi apparatus,KW-0472~Membrane,KW-0963~Cytoplasm,
HNF1A	GO:0000122~negative regulation of transcription from RNA polymerase II promoter,GO:0001824~blastocyst development,GO:0001889~liver development,GO:0001890~placenta development,GO:0006338~chromatin remodeling,GO:0006357~regulation of transcription from RNA polymerase II promoter,GO:0006366~transcription from RNA polymerase II promoter,GO:0006633~fatty acid biosynthetic process,GO:0006699~bile acid …	GO:0000785~chromatin,GO:0001750~photoreceptor outer segment,GO:0005634~nucleus,GO:0005667~transcription factor complex,GO:0005737~cytoplasm,GO:0032991~macromolecular complex,GO:0045120~pronucleus,	GO:0000976~transcription regulatory region sequence-specific DNA binding,GO:0000978~RNA polymerase II core promoter proximal region sequence-specific DNA binding,GO:0000981~RNA polymerase II transcription factor activity, sequence-specific DNA binding,GO:0001223~transcription coactivator binding,GO:0001228~transcriptional activator activity, RNA polymerase II transcription regulatory region seque…	hsa04950:Maturity onset diabetes of the young,	KW-0804~Transcription,KW-0805~Transcription regulation,	KW-0539~Nucleus,	KW-0010~Activator,KW-0238~DNA-binding,
L1CAM	GO:0006935~chemotaxis,GO:0007155~cell adhesion,GO:0007156~homophilic cell adhesion via plasma membrane adhesion molecules,GO:0007160~cell-matrix adhesion,GO:0007399~nervous system development,GO:0007411~axon guidance,GO:0016477~cell migration,GO:0031175~neuron projection development,GO:0045773~positive regulation of axon extension,GO:0050808~synapse organization,GO:0061564~axon development,	GO:0005886~plasma membrane,GO:0005925~focal adhesion,GO:0009986~cell surface,GO:0016021~integral component of membrane,GO:0030424~axon,GO:0030425~dendrite,GO:0043025~neuronal cell body,GO:0044295~axonal growth cone,	GO:0005515~protein binding,GO:0008046~axon guidance receptor activity,GO:0019904~protein domain specific binding,	hsa04360:Axon guidance,hsa04514:Cell adhesion molecules,	KW-0130~Cell adhesion,KW-0221~Differentiation,KW-0524~Neurogenesis,	KW-0472~Membrane,KW-0966~Cell projection,KW-1003~Cell membrane,	KW-0217~Developmental protein,KW-9996~Developmental protein,
LHX3	GO:0001890~placenta development,GO:0006357~regulation of transcription from RNA polymerase II promoter,GO:0006915~apoptotic process,GO:0007275~multicellular organism development,GO:0008045~motor neuron axon guidance,GO:0009887~animal organ morphogenesis,GO:0021520~spinal cord motor neuron cell fate specification,GO:0021521~ventral spinal cord interneuron specification,GO:0021526~medial motor colu…	GO:0000785~chromatin,GO:0005634~nucleus,GO:0005667~transcription factor complex,	GO:0000977~RNA polymerase II regulatory region sequence-specific DNA binding,GO:0000978~RNA polymerase II core promoter proximal region sequence-specific DNA binding,GO:0000981~RNA polymerase II transcription factor activity, sequence-specific DNA binding,GO:0001223~transcription coactivator binding,GO:0001228~transcriptional activator activity, RNA polymerase II transcription regulatory region s…		KW-0804~Transcription,KW-0805~Transcription regulation,	KW-0539~Nucleus,	KW-0010~Activator,KW-0238~DNA-binding,
LHX4	GO:0001890~placenta development,GO:0006357~regulation of transcription from RNA polymerase II promoter,GO:0006915~apoptotic process,GO:0008045~motor neuron axon guidance,GO:0009887~animal organ morphogenesis,GO:0021526~medial motor column neuron differentiation,GO:0030182~neuron differentiation,GO:0043066~negative regulation of apoptotic process,GO:0045944~positive regulation of transcription fro…	GO:0000785~chromatin,GO:0005634~nucleus,	GO:0000977~RNA polymerase II regulatory region sequence-specific DNA binding,GO:0000981~RNA polymerase II transcription factor activity, sequence-specific DNA binding,GO:0001228~transcriptional activator activity, RNA polymerase II transcription regulatory region sequence-specific binding,GO:0003677~DNA binding,GO:0005515~protein binding,GO:0008327~methyl-CpG binding,GO:0043565~sequence-specific …		KW-0804~Transcription,KW-0805~Transcription regulation,	KW-0539~Nucleus,	KW-0238~DNA-binding,
MAGEL2	GO:0000122~negative regulation of transcription from RNA polymerase II promoter,GO:0034314~Arp2/3 complex-mediated actin nucleation,GO:0042147~retrograde transport, endosome to Golgi,GO:0042752~regulation of circadian rhythm,GO:0045892~negative regulation of transcription, DNA-templated,GO:0048511~rhythmic process,GO:0051127~positive regulation of actin nucleation,GO:0070534~protein K63-linked ub…	GO:0005634~nucleus,GO:0005768~endosome,GO:0005769~early endosome,GO:0005829~cytosol,	GO:0004842~ubiquitin-protein transferase activity,GO:0005515~protein binding,		KW-0090~Biological rhythms,KW-0804~Transcription,KW-0805~Transcription regulation,KW-0813~Transport,KW-0833~Ubl conjugation pathway,	KW-0539~Nucleus,KW-0963~Cytoplasm,KW-0967~Endosome,	KW-0678~Repressor,
NBPF9		GO:0005737~cytoplasm,	GO:0005515~protein binding,			KW-0963~Cytoplasm,
NKX2-1	GO:0000122~negative regulation of transcription from RNA polymerase II promoter,GO:0001764~neuron migration,GO:0006355~regulation of transcription, DNA-templated,GO:0006357~regulation of transcription from RNA polymerase II promoter,GO:0006644~phospholipid metabolic process,GO:0007411~axon guidance,GO:0007420~brain development,GO:0007492~endoderm development,GO:0007626~locomotory behavior,GO:0009…	GO:0000785~chromatin,GO:0005634~nucleus,GO:0005654~nucleoplasm,GO:0005667~transcription factor complex,	GO:0000976~transcription regulatory region sequence-specific DNA binding,GO:0000977~RNA polymerase II regulatory region sequence-specific DNA binding,GO:0000978~RNA polymerase II core promoter proximal region sequence-specific DNA binding,GO:0000981~RNA polymerase II transcription factor activity, sequence-specific DNA binding,GO:0001161~intronic transcription regulatory region sequence-specific …		KW-0090~Biological rhythms,KW-0804~Transcription,KW-0805~Transcription regulation,	KW-0539~Nucleus,	KW-0010~Activator,KW-0238~DNA-binding,KW-0678~Repressor,
POU1F1	GO:0000122~negative regulation of transcription from RNA polymerase II promoter,GO:0006355~regulation of transcription, DNA-templated,GO:0006357~regulation of transcription from RNA polymerase II promoter,GO:0008285~negative regulation of cell proliferation,GO:0021984~adenohypophysis development,GO:0045944~positive regulation of transcription from RNA polymerase II promoter,	GO:0000785~chromatin,GO:0005634~nucleus,GO:0005654~nucleoplasm,GO:0005829~cytosol,	GO:0000978~RNA polymerase II core promoter proximal region sequence-specific DNA binding,GO:0000981~RNA polymerase II transcription factor activity, sequence-specific DNA binding,GO:0001228~transcriptional activator activity, RNA polymerase II transcription regulatory region sequence-specific binding,GO:0003677~DNA binding,GO:0003700~transcription factor activity, sequence-specific DNA binding,GO…	hsa04935:Growth hormone synthesis, secretion and action,	KW-0804~Transcription,KW-0805~Transcription regulation,	KW-0539~Nucleus,	KW-0010~Activator,KW-0238~DNA-binding,
PROP1	GO:0000122~negative regulation of transcription from RNA polymerase II promoter,GO:0001568~blood vessel development,GO:0006357~regulation of transcription from RNA polymerase II promoter,GO:0006915~apoptotic process,GO:0007417~central nervous system development,GO:0009953~dorsal/ventral pattern formation,GO:0016477~cell migration,GO:0021979~hypothalamus cell differentiation,GO:0021983~pituitary g…	GO:0000785~chromatin,GO:0005634~nucleus,GO:0005667~transcription factor complex,	GO:0000978~RNA polymerase II core promoter proximal region sequence-specific DNA binding,GO:0000981~RNA polymerase II transcription factor activity, sequence-specific DNA binding,GO:0001227~transcriptional repressor activity, RNA polymerase II transcription regulatory region sequence-specific binding,GO:0001228~transcriptional activator activity, RNA polymerase II transcription regulatory region …			KW-0539~Nucleus,	KW-0238~DNA-binding,
RBM28	GO:0006397~mRNA processing,GO:0008380~RNA splicing,	GO:0005681~spliceosomal complex,GO:0005730~nucleolus,	GO:0003723~RNA binding,	hsa03008:Ribosome biogenesis in eukaryotes,	KW-0507~mRNA processing,KW-0508~mRNA splicing,	KW-0539~Nucleus,KW-0747~Spliceosome,	KW-0694~RNA-binding,
RNPC3	GO:0000398~mRNA splicing, via spliceosome,GO:0008380~RNA splicing,	GO:0005634~nucleus,GO:0005654~nucleoplasm,GO:0005689~U12-type spliceosomal complex,	GO:0003676~nucleic acid binding,GO:0003723~RNA binding,GO:0030626~U12 snRNA binding,GO:0097157~pre-mRNA intronic binding,		KW-0507~mRNA processing,KW-0508~mRNA splicing,	KW-0539~Nucleus,KW-0747~Spliceosome,	KW-0694~RNA-binding,
POLR3A	GO:0006351~transcription, DNA-templated,GO:0032728~positive regulation of interferon-beta production,GO:0045087~innate immune response,GO:0051607~defense response to virus,	GO:0005634~nucleus,GO:0005654~nucleoplasm,GO:0005666~DNA-directed RNA polymerase III complex,GO:0005829~cytosol,GO:0016020~membrane,	GO:0003677~DNA binding,GO:0003682~chromatin binding,GO:0003899~DNA-directed 5'-3' RNA polymerase activity,GO:0005515~protein binding,GO:0046872~metal ion binding,	hsa03020:RNA polymerase,hsa04623:Cytosolic DNA-sensing pathway,	KW-0051~Antiviral defense,KW-0391~Immunity,KW-0399~Innate immunity,KW-0804~Transcription,	KW-0240~DNA-directed RNA polymerase,KW-0539~Nucleus,KW-9994~DNA-directed RNA polymerase,	KW-0548~Nucleotidyltransferase,KW-0808~Transferase,
SIX1	GO:0000122~negative regulation of transcription from RNA polymerase II promoter,GO:0001657~ureteric bud development,GO:0001658~branching involved in ureteric bud morphogenesis,GO:0001759~organ induction,GO:0001822~kidney development,GO:0003151~outflow tract morphogenesis,GO:0006355~regulation of transcription, DNA-templated,GO:0006357~regulation of transcription from RNA polymerase II promoter,GO…	GO:0000785~chromatin,GO:0005634~nucleus,GO:0005654~nucleoplasm,GO:0005667~transcription factor complex,GO:0005730~nucleolus,GO:0005737~cytoplasm,	GO:0000976~transcription regulatory region sequence-specific DNA binding,GO:0000978~RNA polymerase II core promoter proximal region sequence-specific DNA binding,GO:0000981~RNA polymerase II transcription factor activity, sequence-specific DNA binding,GO:0001223~transcription coactivator binding,GO:0001228~transcriptional activator activity, RNA polymerase II transcription regulatory region seque…	hsa05202:Transcriptional misregulation in cancer,	KW-0053~Apoptosis,KW-0804~Transcription,KW-0805~Transcription regulation,	KW-0539~Nucleus,KW-0963~Cytoplasm,	KW-0010~Activator,KW-0217~Developmental protein,KW-0238~DNA-binding,KW-0678~Repressor,KW-9996~Developmental protein,
SIX5	GO:0002088~lens development in camera-type eye,GO:0006357~regulation of transcription from RNA polymerase II promoter,GO:0007286~spermatid development,GO:0045892~negative regulation of transcription, DNA-templated,GO:0045944~positive regulation of transcription from RNA polymerase II promoter,GO:1902723~negative regulation of skeletal muscle satellite cell proliferation,	GO:0000785~chromatin,GO:0005634~nucleus,GO:0005667~transcription factor complex,GO:0005737~cytoplasm,	GO:0000978~RNA polymerase II core promoter proximal region sequence-specific DNA binding,GO:0000981~RNA polymerase II transcription factor activity, sequence-specific DNA binding,GO:0001228~transcriptional activator activity, RNA polymerase II transcription regulatory region sequence-specific binding,GO:0003677~DNA binding,GO:0005515~protein binding,		KW-0804~Transcription,KW-0805~Transcription regulation,	KW-0539~Nucleus,KW-0963~Cytoplasm,	KW-0010~Activator,KW-0217~Developmental protein,KW-0238~DNA-binding,KW-9996~Developmental protein,
SIX6	GO:0001654~eye development,GO:0006357~regulation of transcription from RNA polymerase II promoter,GO:0007420~brain development,GO:0007601~visual perception,GO:0009887~animal organ morphogenesis,	GO:0000785~chromatin,GO:0005634~nucleus,GO:0005667~transcription factor complex,	GO:0000978~RNA polymerase II core promoter proximal region sequence-specific DNA binding,GO:0000981~RNA polymerase II transcription factor activity, sequence-specific DNA binding,GO:0003677~DNA binding,GO:1990837~sequence-specific double-stranded DNA binding,			KW-0539~Nucleus,	KW-0217~Developmental protein,KW-0238~DNA-binding,KW-9996~Developmental protein,
SOX2	GO:0000122~negative regulation of transcription from RNA polymerase II promoter,GO:0001649~osteoblast differentiation,GO:0001654~eye development,GO:0001714~endodermal cell fate specification,GO:0006325~chromatin organization,GO:0006355~regulation of transcription, DNA-templated,GO:0009611~response to wounding,GO:0009653~anatomical structure morphogenesis,GO:0010468~regulation of gene expression,G…	GO:0000785~chromatin,GO:0005634~nucleus,GO:0005654~nucleoplasm,GO:0005667~transcription factor complex,GO:0005737~cytoplasm,GO:0005829~cytosol,GO:0016607~nuclear speck,	GO:0000976~transcription regulatory region sequence-specific DNA binding,GO:0000978~RNA polymerase II core promoter proximal region sequence-specific DNA binding,GO:0000981~RNA polymerase II transcription factor activity, sequence-specific DNA binding,GO:0001228~transcriptional activator activity, RNA polymerase II transcription regulatory region sequence-specific binding,GO:0003677~DNA binding,G…	hsa04390:Hippo signaling pathway,hsa04550:Signaling pathways regulating pluripotency of stem cells,	KW-0804~Transcription,KW-0805~Transcription regulation,	KW-0539~Nucleus,KW-0963~Cytoplasm,	KW-0010~Activator,KW-0217~Developmental protein,KW-0238~DNA-binding,KW-9996~Developmental protein,
SOX3	GO:0000122~negative regulation of transcription from RNA polymerase II promoter,GO:0006355~regulation of transcription, DNA-templated,GO:0007417~central nervous system development,GO:0007423~sensory organ development,GO:0007530~sex determination,GO:0009653~anatomical structure morphogenesis,GO:0021854~hypothalamus development,GO:0021983~pituitary gland development,GO:0030154~cell differentiation,…	GO:0000785~chromatin,GO:0005654~nucleoplasm,	GO:0000978~RNA polymerase II core promoter proximal region sequence-specific DNA binding,GO:0000981~RNA polymerase II transcription factor activity, sequence-specific DNA binding,GO:0003677~DNA binding,GO:0005515~protein binding,GO:1990837~sequence-specific double-stranded DNA binding,		KW-0804~Transcription,KW-0805~Transcription regulation,	KW-0539~Nucleus,	KW-0217~Developmental protein,KW-0238~DNA-binding,KW-9996~Developmental protein,
TBC1D32	GO:0001822~kidney development,GO:0002088~lens development in camera-type eye,GO:0003406~retinal pigment epithelium development,GO:0007368~determination of left/right symmetry,GO:0007507~heart development,GO:0042733~embryonic digit morphogenesis,GO:0060021~palate development,GO:0060831~smoothened signaling pathway involved in dorsal/ventral neural tube patterning,GO:0061512~protein localization to…	GO:0005737~cytoplasm,GO:0005929~cilium,	GO:0005515~protein binding,			KW-0963~Cytoplasm,KW-0966~Cell projection,KW-0969~Cilium,	KW-0217~Developmental protein,KW-9996~Developmental protein,
TGIF1	GO:0000122~negative regulation of transcription from RNA polymerase II promoter,GO:0006355~regulation of transcription, DNA-templated,GO:0006357~regulation of transcription from RNA polymerase II promoter,GO:0010629~negative regulation of gene expression,GO:0042493~response to drug,GO:0071363~cellular response to growth factor stimulus,	GO:0000785~chromatin,GO:0005634~nucleus,GO:0005654~nucleoplasm,	GO:0000978~RNA polymerase II core promoter proximal region sequence-specific DNA binding,GO:0000981~RNA polymerase II transcription factor activity, sequence-specific DNA binding,GO:0001227~transcriptional repressor activity, RNA polymerase II transcription regulatory region sequence-specific binding,GO:0003677~DNA binding,GO:0003700~transcription factor activity, sequence-specific DNA binding,GO…	hsa04350:TGF-beta signaling pathway,	KW-0804~Transcription,KW-0805~Transcription regulation,	KW-0539~Nucleus,	KW-0238~DNA-binding,KW-0678~Repressor,
WDR11	GO:0006886~intracellular protein transport,GO:0007507~heart development,GO:0008589~regulation of smoothened signaling pathway,GO:0035264~multicellular organism growth,GO:0060271~cilium assembly,GO:0060322~head development,GO:0099041~vesicle tethering to Golgi,	GO:0005634~nucleus,GO:0005737~cytoplasm,GO:0005765~lysosomal membrane,GO:0005802~trans-Golgi network,GO:0005829~cytosol,GO:0005930~axoneme,GO:0015630~microtubule cytoskeleton,GO:0016020~membrane,GO:0031410~cytoplasmic vesicle,GO:0036064~ciliary basal body,	GO:0005515~protein binding,			KW-0206~Cytoskeleton,KW-0333~Golgi apparatus,KW-0539~Nucleus,KW-0963~Cytoplasm,KW-0966~Cell projection,KW-0968~Cytoplasmic vesicle,
ZIC2	GO:0006357~regulation of transcription from RNA polymerase II promoter,GO:0007417~central nervous system development,GO:0007420~brain development,GO:0007601~visual perception,GO:0030154~cell differentiation,GO:0045892~negative regulation of transcription, DNA-templated,GO:0045893~positive regulation of transcription, DNA-templated,GO:0051091~positive regulation of sequence-specific DNA binding tr…	GO:0005634~nucleus,GO:0005654~nucleoplasm,GO:0005737~cytoplasm,GO:0016604~nuclear body,	GO:0000978~RNA polymerase II core promoter proximal region sequence-specific DNA binding,GO:0000981~RNA polymerase II transcription factor activity, sequence-specific DNA binding,GO:0003677~DNA binding,GO:0003700~transcription factor activity, sequence-specific DNA binding,GO:0031490~chromatin DNA binding,GO:0046872~metal ion binding,		KW-0221~Differentiation,KW-0524~Neurogenesis,KW-0804~Transcription,KW-0805~Transcription regulation,	KW-0539~Nucleus,KW-0963~Cytoplasm,	KW-0010~Activator,KW-0217~Developmental protein,KW-0238~DNA-binding,KW-0678~Repressor,KW-9996~Developmental protein,
ANOS1	GO:0006935~chemotaxis,GO:0007155~cell adhesion,GO:0007411~axon guidance,GO:0010951~negative regulation of endopeptidase activity,GO:0030182~neuron differentiation,	GO:0005576~extracellular region,GO:0005615~extracellular space,GO:0005886~plasma membrane,GO:0009986~cell surface,GO:0031012~extracellular matrix,	GO:0004252~serine-type endopeptidase activity,GO:0004867~serine-type endopeptidase inhibitor activity,GO:0005201~extracellular matrix structural constituent,GO:0005515~protein binding,GO:0008201~heparin binding,GO:0030414~peptidase inhibitor activity,		KW-0130~Cell adhesion,KW-0145~Chemotaxis,	KW-0472~Membrane,KW-0964~Secreted,KW-1003~Cell membrane,	KW-0358~Heparin-binding,KW-0378~Hydrolase,KW-0646~Protease inhibitor,KW-0722~Serine protease inhibitor,
ARNT2	GO:0001666~response to hypoxia,GO:0001701~in utero embryonic development,GO:0006355~regulation of transcription, DNA-templated,GO:0006357~regulation of transcription from RNA polymerase II promoter,GO:0007417~central nervous system development,GO:0007420~brain development,GO:0008284~positive regulation of cell proliferation,GO:0032355~response to estradiol,GO:0043066~negative regulation of apopto…	GO:0000785~chromatin,GO:0005634~nucleus,GO:0005654~nucleoplasm,GO:0005667~transcription factor complex,GO:0005737~cytoplasm,GO:0034751~aryl hydrocarbon receptor complex,	GO:0000978~RNA polymerase II core promoter proximal region sequence-specific DNA binding,GO:0000981~RNA polymerase II transcription factor activity, sequence-specific DNA binding,GO:0001228~transcriptional activator activity, RNA polymerase II transcription regulatory region sequence-specific binding,GO:0003677~DNA binding,GO:0003700~transcription factor activity, sequence-specific DNA binding,GO…	hsa05200:Pathways in cancer,hsa05202:Transcriptional misregulation in cancer,hsa05211:Renal cell carcinoma,	KW-0804~Transcription,KW-0805~Transcription regulation,	KW-0539~Nucleus,	KW-0238~DNA-binding,KW-0675~Receptor,
B3GAT3	GO:0005975~carbohydrate metabolic process,GO:0006024~glycosaminoglycan biosynthetic process,GO:0006486~protein glycosylation,GO:0015012~heparan sulfate proteoglycan biosynthetic process,GO:0043085~positive regulation of catalytic activity,GO:0050650~chondroitin sulfate proteoglycan biosynthetic process,GO:0050651~dermatan sulfate proteoglycan biosynthetic process,GO:0090316~positive regulation of…	GO:0000139~Golgi membrane,GO:0005794~Golgi apparatus,GO:0005801~cis-Golgi network,GO:0016020~membrane,GO:0016021~integral component of membrane,GO:0070062~extracellular exosome,	GO:0005515~protein binding,GO:0015018~galactosylgalactosylxylosylprotein 3-beta-glucuronosyltransferase activity,GO:0015020~glucuronosyltransferase activity,GO:0046872~metal ion binding,GO:0072542~protein phosphatase activator activity,	hsa00532:Glycosaminoglycan biosynthesis - chondroitin sulfate / dermatan sulfate,hsa00534:Glycosaminoglycan biosynthesis - heparan sulfate / heparin,hsa01100:Metabolic pathways,		KW-0333~Golgi apparatus,KW-0472~Membrane,	KW-0808~Transferase,
BMP2	GO:0000122~negative regulation of transcription from RNA polymerase II promoter,GO:0000187~activation of MAPK activity,GO:0001501~skeletal system development,GO:0001649~osteoblast differentiation,GO:0001658~branching involved in ureteric bud morphogenesis,GO:0001666~response to hypoxia,GO:0001701~in utero embryonic development,GO:0001837~epithelial to mesenchymal transition,GO:0001934~positive re…	GO:0005576~extracellular region,GO:0005615~extracellular space,GO:0005886~plasma membrane,GO:0009986~cell surface,GO:0043231~intracellular membrane-bounded organelle,GO:0070724~BMP receptor complex,	GO:0005102~receptor binding,GO:0005125~cytokine activity,GO:0005515~protein binding,GO:0008083~growth factor activity,GO:0019211~phosphatase activator activity,GO:0039706~co-receptor binding,GO:0043539~protein serine/threonine kinase activator activity,GO:0046332~SMAD binding,GO:0070700~BMP receptor binding,	hsa04060:Cytokine-cytokine receptor interaction,hsa04350:TGF-beta signaling pathway,hsa04390:Hippo signaling pathway,hsa05200:Pathways in cancer,hsa05217:Basal cell carcinoma,	KW-0221~Differentiation,KW-0891~Chondrogenesis,KW-0892~Osteogenesis,	KW-0964~Secreted,	KW-0202~Cytokine,KW-0217~Developmental protein,KW-0339~Growth factor,KW-9996~Developmental protein,
BMP4	GO:0000122~negative regulation of transcription from RNA polymerase II promoter,GO:0000186~activation of MAPKK activity,GO:0001649~osteoblast differentiation,GO:0001657~ureteric bud development,GO:0001658~branching involved in ureteric bud morphogenesis,GO:0001759~organ induction,GO:0001822~kidney development,GO:0001823~mesonephros development,GO:0001843~neural tube closure,GO:0001934~positive re…	GO:0005576~extracellular region,GO:0005615~extracellular space,GO:0005788~endoplasmic reticulum lumen,	GO:0005125~cytokine activity,GO:0005515~protein binding,GO:0008083~growth factor activity,GO:0008201~heparin binding,GO:0039706~co-receptor binding,GO:0042056~chemoattractant activity,GO:0070700~BMP receptor binding,	hsa04060:Cytokine-cytokine receptor interaction,hsa04350:TGF-beta signaling pathway,hsa04390:Hippo signaling pathway,hsa04550:Signaling pathways regulating pluripotency of stem cells,hsa04919:Thyroid hormone signaling pathway,hsa05200:Pathways in cancer,hsa05217:Basal cell carcinoma,hsa05418:Fluid shear stress and atherosclerosis,	KW-0221~Differentiation,KW-0891~Chondrogenesis,KW-0892~Osteogenesis,	KW-0272~Extracellular matrix,KW-0964~Secreted,	KW-0202~Cytokine,KW-0217~Developmental protein,KW-0339~Growth factor,KW-9996~Developmental protein,
CDON	GO:0001708~cell fate specification,GO:0001934~positive regulation of protein phosphorylation,GO:0002088~lens development in camera-type eye,GO:0006468~protein phosphorylation,GO:0007155~cell adhesion,GO:0007224~smoothened signaling pathway,GO:0007399~nervous system development,GO:0007520~myoblast fusion,GO:0009952~anterior/posterior pattern specification,GO:0010172~embryonic body morphogenesis,GO…	GO:0005886~plasma membrane,GO:0005887~integral component of plasma membrane,	GO:0005515~protein binding,	hsa04340:Hedgehog signaling pathway,		KW-0472~Membrane,KW-1003~Cell membrane,
CHD7	GO:0001501~skeletal system development,GO:0001701~in utero embryonic development,GO:0001974~blood vessel remodeling,GO:0003007~heart morphogenesis,GO:0003222~ventricular trabecula myocardium morphogenesis,GO:0003226~right ventricular compact myocardium morphogenesis,GO:0006325~chromatin organization,GO:0006338~chromatin remodeling,GO:0006355~regulation of transcription, DNA-templated,GO:0006364~r…	GO:0000785~chromatin,GO:0005634~nucleus,GO:0005654~nucleoplasm,GO:0005730~nucleolus,	GO:0000978~RNA polymerase II core promoter proximal region sequence-specific DNA binding,GO:0003677~DNA binding,GO:0003678~DNA helicase activity,GO:0003682~chromatin binding,GO:0004386~helicase activity,GO:0005515~protein binding,GO:0005524~ATP binding,GO:0016887~ATPase activity,GO:0042393~histone binding,GO:0070615~nucleosome-dependent ATPase activity,GO:1990841~promoter-specific chromatin bindi…		KW-0698~rRNA processing,KW-0804~Transcription,KW-0805~Transcription regulation,	KW-0539~Nucleus,	KW-0156~Chromatin regulator,KW-0238~DNA-binding,KW-0347~Helicase,KW-0378~Hydrolase,
EIF2S3	GO:0001731~formation of translation preinitiation complex,GO:0006413~translational initiation,GO:0045903~positive regulation of translational fidelity,	GO:0005737~cytoplasm,GO:0005829~cytosol,GO:0005850~eukaryotic translation initiation factor 2 complex,GO:0070062~extracellular exosome,	GO:0000049~tRNA binding,GO:0003743~translation initiation factor activity,GO:0003924~GTPase activity,GO:0005515~protein binding,GO:0005525~GTP binding,GO:0008135~translation factor activity, RNA binding,GO:0045296~cadherin binding,		KW-0648~Protein biosynthesis,		KW-0378~Hydrolase,KW-0396~Initiation factor,
FGF8	GO:0000165~MAPK cascade,GO:0001569~branching involved in blood vessel morphogenesis,GO:0001656~metanephros development,GO:0001658~branching involved in ureteric bud morphogenesis,GO:0001759~organ induction,GO:0001823~mesonephros development,GO:0001839~neural plate morphogenesis,GO:0001934~positive regulation of protein phosphorylation,GO:0001947~heart looping,GO:0001974~blood vessel remodeling,GO…	GO:0005576~extracellular region,GO:0005615~extracellular space,GO:0005737~cytoplasm,GO:0009897~external side of plasma membrane,	GO:0005104~fibroblast growth factor receptor binding,GO:0005105~type 1 fibroblast growth factor receptor binding,GO:0005111~type 2 fibroblast growth factor receptor binding,GO:0008083~growth factor activity,GO:0042056~chemoattractant activity,	hsa04010:MAPK signaling pathway,hsa04014:Ras signaling pathway,hsa04015:Rap1 signaling pathway,hsa04020:Calcium signaling pathway,hsa04151:PI3K-Akt signaling pathway,hsa04810:Regulation of actin cytoskeleton,hsa05200:Pathways in cancer,hsa05207:Chemical carcinogenesis - receptor activation,hsa05218:Melanoma,hsa05224:Breast cancer,hsa05226:Gastric cancer,	KW-0221~Differentiation,	KW-0964~Secreted,	KW-0217~Developmental protein,KW-0339~Growth factor,KW-0497~Mitogen,KW-9996~Developmental protein,
FGFR1	GO:0000165~MAPK cascade,GO:0001501~skeletal system development,GO:0001764~neuron migration,GO:0001837~epithelial to mesenchymal transition,GO:0006468~protein phosphorylation,GO:0007169~transmembrane receptor protein tyrosine kinase signaling pathway,GO:0007275~multicellular organism development,GO:0008284~positive regulation of cell proliferation,GO:0008543~fibroblast growth factor receptor signa…	GO:0005576~extracellular region,GO:0005634~nucleus,GO:0005829~cytosol,GO:0005886~plasma membrane,GO:0005887~integral component of plasma membrane,GO:0016020~membrane,GO:0016021~integral component of membrane,GO:0031410~cytoplasmic vesicle,GO:0043235~receptor complex,	GO:0004713~protein tyrosine kinase activity,GO:0004714~transmembrane receptor protein tyrosine kinase activity,GO:0005007~fibroblast growth factor-activated receptor activity,GO:0005515~protein binding,GO:0005524~ATP binding,GO:0008201~heparin binding,GO:0017134~fibroblast growth factor binding,GO:0042802~identical protein binding,GO:0042803~protein homodimerization activity,GO:0090722~receptor-r…	hsa04010:MAPK signaling pathway,hsa04014:Ras signaling pathway,hsa04015:Rap1 signaling pathway,hsa04020:Calcium signaling pathway,hsa04151:PI3K-Akt signaling pathway,hsa04520:Adherens junction,hsa04550:Signaling pathways regulating pluripotency of stem cells,hsa04714:Thermogenesis,hsa04810:Regulation of actin cytoskeleton,hsa04928:Parathyroid hormone synthesis, secretion and action,hsa05200:Pathw…	KW-0804~Transcription,KW-0805~Transcription regulation,	KW-0472~Membrane,KW-0539~Nucleus,KW-0963~Cytoplasm,KW-0968~Cytoplasmic vesicle,KW-1003~Cell membrane,	KW-0358~Heparin-binding,KW-0418~Kinase,KW-0675~Receptor,KW-0808~Transferase,KW-0829~Tyrosine-protein kinase,
FOXA2	GO:0000432~positive regulation of transcription from RNA polymerase II promoter by glucose,GO:0001708~cell fate specification,GO:0006325~chromatin organization,GO:0006357~regulation of transcription from RNA polymerase II promoter,GO:0008344~adult locomotory behavior,GO:0009653~anatomical structure morphogenesis,GO:0010719~negative regulation of epithelial to mesenchymal transition,GO:0030154~cel…	GO:0000785~chromatin,GO:0005634~nucleus,GO:0005654~nucleoplasm,GO:0005737~cytoplasm,GO:0030054~cell junction,	GO:0000976~transcription regulatory region sequence-specific DNA binding,GO:0000978~RNA polymerase II core promoter proximal region sequence-specific DNA binding,GO:0000981~RNA polymerase II transcription factor activity, sequence-specific DNA binding,GO:0003676~nucleic acid binding,GO:0003677~DNA binding,GO:0003700~transcription factor activity, sequence-specific DNA binding,GO:0019904~protein d…	hsa04213:Longevity regulating pathway - multiple species,hsa04950:Maturity onset diabetes of the young,	KW-0804~Transcription,KW-0805~Transcription regulation,	KW-0539~Nucleus,KW-0963~Cytoplasm,	KW-0010~Activator,KW-0156~Chromatin regulator,KW-0217~Developmental protein,KW-0238~DNA-binding,KW-9996~Developmental protein,
FOXL2	GO:0000122~negative regulation of transcription from RNA polymerase II promoter,GO:0001541~ovarian follicle development,GO:0001555~oocyte growth,GO:0002074~extraocular skeletal muscle development,GO:0006309~apoptotic DNA fragmentation,GO:0006357~regulation of transcription from RNA polymerase II promoter,GO:0007338~single fertilization,GO:0009653~anatomical structure morphogenesis,GO:0019101~fema…	GO:0000785~chromatin,GO:0005634~nucleus,GO:0005654~nucleoplasm,GO:0090543~Flemming body,	GO:0000978~RNA polymerase II core promoter proximal region sequence-specific DNA binding,GO:0000981~RNA polymerase II transcription factor activity, sequence-specific DNA binding,GO:0001228~transcriptional activator activity, RNA polymerase II transcription regulatory region sequence-specific binding,GO:0003677~DNA binding,GO:0003700~transcription factor activity, sequence-specific DNA binding,GO…		KW-0221~Differentiation,KW-0804~Transcription,KW-0805~Transcription regulation,	KW-0539~Nucleus,	KW-0238~DNA-binding,
HHIP	GO:0007165~signal transduction,GO:0007405~neuroblast proliferation,GO:0009953~dorsal/ventral pattern formation,GO:0009968~negative regulation of signal transduction,GO:0040036~regulation of fibroblast growth factor receptor signaling pathway,GO:0043066~negative regulation of apoptotic process,GO:0045879~negative regulation of smoothened signaling pathway,GO:0048705~skeletal system morphogenesis,G…	GO:0005576~extracellular region,GO:0005634~nucleus,GO:0005737~cytoplasm,GO:0005886~plasma membrane,GO:0005887~integral component of plasma membrane,GO:0009986~cell surface,GO:0060170~ciliary membrane,	GO:0003824~catalytic activity,GO:0005515~protein binding,GO:0008270~zinc ion binding,GO:0097108~hedgehog family protein binding,	hsa04024:cAMP signaling pathway,hsa04340:Hedgehog signaling pathway,hsa05200:Pathways in cancer,hsa05217:Basal cell carcinoma,		KW-0472~Membrane,KW-0963~Cytoplasm,KW-0964~Secreted,KW-1003~Cell membrane,
HNRNPU	GO:0000122~negative regulation of transcription from RNA polymerase II promoter,GO:0000381~regulation of alternative mRNA splicing, via spliceosome,GO:0000398~mRNA splicing, via spliceosome,GO:0001649~osteoblast differentiation,GO:0006325~chromatin organization,GO:0006396~RNA processing,GO:0007049~cell cycle,GO:0007346~regulation of mitotic cell cycle,GO:0009048~dosage compensation by inactivatio…	GO:0000228~nuclear chromosome,GO:0000776~kinetochore,GO:0000922~spindle pole,GO:0005634~nucleus,GO:0005654~nucleoplasm,GO:0005697~telomerase holoenzyme complex,GO:0005813~centrosome,GO:0005829~cytosol,GO:0009986~cell surface,GO:0016020~membrane,GO:0016021~integral component of membrane,GO:0016363~nuclear matrix,GO:0016607~nuclear speck,GO:0030496~midbody,GO:0032839~dendrite cytoplasm,GO:0032991~m…	GO:0000978~RNA polymerase II core promoter proximal region sequence-specific DNA binding,GO:0000993~RNA polymerase II core binding,GO:0001097~TFIIH-class transcription factor binding,GO:0003677~DNA binding,GO:0003682~chromatin binding,GO:0003690~double-stranded DNA binding,GO:0003697~single-stranded DNA binding,GO:0003714~transcription corepressor activity,GO:0003723~RNA binding,GO:0003725~double…	hsa03040:Spliceosome,	KW-0090~Biological rhythms,KW-0131~Cell cycle,KW-0132~Cell division,KW-0221~Differentiation,KW-0498~Mitosis,KW-0507~mRNA processing,KW-0508~mRNA splicing,KW-0804~Transcription,KW-0805~Transcription regulation,KW-0945~Host-virus interaction,	KW-0137~Centromere,KW-0158~Chromosome,KW-0206~Cytoskeleton,KW-0472~Membrane,KW-0539~Nucleus,KW-0747~Spliceosome,KW-0963~Cytoplasm,KW-0995~Kinetochore,	KW-0010~Activator,KW-0156~Chromatin regulator,KW-0217~Developmental protein,KW-0238~DNA-binding,KW-0678~Repressor,KW-0687~Ribonucleoprotein,KW-0694~RNA-binding,KW-9996~Developmental protein,
HMGA2	GO:0000122~negative regulation of transcription from RNA polymerase II promoter,GO:0001837~epithelial to mesenchymal transition,GO:0002062~chondrocyte differentiation,GO:0003131~mesodermal-endodermal cell signaling,GO:0006284~base-excision repair,GO:0006325~chromatin organization,GO:0006351~transcription, DNA-templated,GO:0006355~regulation of transcription, DNA-templated,GO:0007049~cell cycle,GO…	GO:0000228~nuclear chromosome,GO:0000785~chromatin,GO:0005634~nucleus,GO:0005654~nucleoplasm,GO:0032993~protein-DNA complex,GO:0035985~senescence-associated heterochromatin focus,GO:0071141~SMAD protein complex,	GO:0000976~transcription regulatory region sequence-specific DNA binding,GO:0003676~nucleic acid binding,GO:0003677~DNA binding,GO:0003680~AT DNA binding,GO:0003712~transcription cofactor activity,GO:0003714~transcription corepressor activity,GO:0003906~DNA-(apurinic or apyrimidinic site) lyase activity,GO:0005515~protein binding,GO:0008134~transcription factor binding,GO:0008301~DNA binding, ben…	hsa05202:Transcriptional misregulation in cancer,hsa05206:MicroRNAs in cancer,	KW-0131~Cell cycle,KW-0132~Cell division,KW-0226~DNA condensation,KW-0341~Growth regulation,KW-0498~Mitosis,KW-0804~Transcription,KW-0805~Transcription regulation,	KW-0539~Nucleus,	KW-0238~DNA-binding,
IGSF1	GO:0006355~regulation of transcription, DNA-templated,GO:0032926~negative regulation of activin receptor signaling pathway,	GO:0005576~extracellular region,GO:0016020~membrane,GO:0016021~integral component of membrane,	GO:0005515~protein binding,GO:0015026~coreceptor activity,GO:0034711~inhibin binding,GO:0038102~activin receptor antagonist activity,	hsa04350:TGF-beta signaling pathway,		KW-0472~Membrane,KW-0964~Secreted,	KW-0675~Receptor,
IGSF10	GO:0001503~ossification,GO:0030154~cell differentiation,GO:2001222~regulation of neuron migration,	GO:0005576~extracellular region,			KW-0221~Differentiation,KW-0892~Osteogenesis,	KW-0964~Secreted,	KW-0217~Developmental protein,KW-9996~Developmental protein,
IFT172	GO:0001843~neural tube closure,GO:0001947~heart looping,GO:0007219~Notch signaling pathway,GO:0007224~smoothened signaling pathway,GO:0007420~brain development,GO:0008544~epidermis development,GO:0009953~dorsal/ventral pattern formation,GO:0010839~negative regulation of keratinocyte proliferation,GO:0016485~protein processing,GO:0021522~spinal cord motor neuron differentiation,GO:0031122~cytoplas…	GO:0005929~cilium,GO:0005930~axoneme,GO:0030992~intraciliary transport particle B,GO:0036064~ciliary basal body,GO:0097225~sperm midpiece,GO:0097228~sperm principal piece,GO:0097542~ciliary tip,GO:0097598~sperm cytoplasmic droplet,GO:1903561~extracellular vesicle,				KW-0966~Cell projection,KW-0969~Cilium,	KW-0217~Developmental protein,KW-9996~Developmental protein,
LAMB2	GO:0007411~axon guidance,GO:0007528~neuromuscular junction development,GO:0007601~visual perception,GO:0009887~animal organ morphogenesis,GO:0009888~tissue development,GO:0014002~astrocyte development,GO:0014044~Schwann cell development,GO:0016477~cell migration,GO:0034446~substrate adhesion-dependent cell spreading,GO:0045785~positive regulation of cell adhesion,GO:0048677~axon extension involve…	GO:0005576~extracellular region,GO:0005604~basement membrane,GO:0005608~laminin-3 complex,GO:0005788~endoplasmic reticulum lumen,GO:0031594~neuromuscular junction,GO:0043083~synaptic cleft,GO:0043256~laminin complex,GO:0043260~laminin-11 complex,GO:0070062~extracellular exosome,GO:0098637~protein complex involved in cell-matrix adhesion,	GO:0005178~integrin binding,GO:0005198~structural molecule activity,GO:0005201~extracellular matrix structural constituent,GO:0005515~protein binding,	hsa04151:PI3K-Akt signaling pathway,hsa04510:Focal adhesion,hsa04512:ECM-receptor interaction,hsa05145:Toxoplasmosis,hsa05146:Amoebiasis,hsa05165:Human papillomavirus infection,hsa05200:Pathways in cancer,hsa05222:Small cell lung cancer,	KW-0130~Cell adhesion,	KW-0084~Basement membrane,KW-0272~Extracellular matrix,KW-0964~Secreted,
MIR17HG	GO:0001782~B cell homeostasis,GO:0002903~negative regulation of B cell apoptotic process,GO:0003151~outflow tract morphogenesis,GO:0003215~cardiac right ventricle morphogenesis,GO:0014739~positive regulation of muscle hyperplasia,GO:0035195~gene silencing by miRNA,GO:0045577~regulation of B cell differentiation,GO:0050864~regulation of B cell activation,GO:0060044~negative regulation of cardiac m…	GO:0016021~integral component of membrane,GO:0016442~RISC complex,				KW-0472~Membrane,
NONO	GO:0000398~mRNA splicing, via spliceosome,GO:0002218~activation of innate immune response,GO:0006281~DNA repair,GO:0006310~DNA recombination,GO:0006355~regulation of transcription, DNA-templated,GO:0006397~mRNA processing,GO:0007623~circadian rhythm,GO:0008380~RNA splicing,GO:0042752~regulation of circadian rhythm,GO:0045087~innate immune response,GO:0045892~negative regulation of transcription, …	GO:0001650~fibrillar center,GO:0005634~nucleus,GO:0005654~nucleoplasm,GO:0005694~chromosome,GO:0016020~membrane,GO:0016363~nuclear matrix,GO:0016607~nuclear speck,GO:0042382~paraspeckles,GO:0090575~RNA polymerase II transcription factor complex,	GO:0000976~transcription regulatory region sequence-specific DNA binding,GO:0003676~nucleic acid binding,GO:0003677~DNA binding,GO:0003682~chromatin binding,GO:0003723~RNA binding,GO:0005515~protein binding,GO:0042802~identical protein binding,		KW-0090~Biological rhythms,KW-0227~DNA damage,KW-0233~DNA recombination,KW-0234~DNA repair,KW-0391~Immunity,KW-0399~Innate immunity,KW-0507~mRNA processing,KW-0508~mRNA splicing,KW-0804~Transcription,KW-0805~Transcription regulation,	KW-0158~Chromosome,KW-0539~Nucleus,	KW-0010~Activator,KW-0238~DNA-binding,KW-0678~Repressor,KW-0694~RNA-binding,
NFKB2	GO:0002268~follicular dendritic cell differentiation,GO:0002467~germinal center formation,GO:0006355~regulation of transcription, DNA-templated,GO:0006357~regulation of transcription from RNA polymerase II promoter,GO:0007165~signal transduction,GO:0007568~aging,GO:0010605~negative regulation of macromolecule metabolic process,GO:0030198~extracellular matrix organization,GO:0032496~response to li…	GO:0000785~chromatin,GO:0005634~nucleus,GO:0005654~nucleoplasm,GO:0005737~cytoplasm,GO:0005829~cytosol,GO:0033257~Bcl3/NF-kappaB2 complex,GO:0071159~NF-kappaB complex,	GO:0000978~RNA polymerase II core promoter proximal region sequence-specific DNA binding,GO:0000981~RNA polymerase II transcription factor activity, sequence-specific DNA binding,GO:0001228~transcriptional activator activity, RNA polymerase II transcription regulatory region sequence-specific binding,GO:0003677~DNA binding,GO:0003700~transcription factor activity, sequence-specific DNA binding,GO…	hsa04010:MAPK signaling pathway,hsa04064:NF-kappa B signaling pathway,hsa04380:Osteoclast differentiation,hsa04625:C-type lectin receptor signaling pathway,hsa05134:Legionellosis,hsa05166:Human T-cell leukemia virus 1 infection,hsa05169:Epstein-Barr virus infection,hsa05200:Pathways in cancer,hsa05203:Viral carcinogenesis,hsa05224:Breast cancer,	KW-0090~Biological rhythms,KW-0804~Transcription,KW-0805~Transcription regulation,	KW-0539~Nucleus,KW-0963~Cytoplasm,	KW-0010~Activator,KW-0238~DNA-binding,KW-0678~Repressor,
OTX2	GO:0006357~regulation of transcription from RNA polymerase II promoter,GO:0007411~axon guidance,GO:0008589~regulation of smoothened signaling pathway,GO:0030900~forebrain development,GO:0030901~midbrain development,GO:0040019~positive regulation of embryonic development,GO:0040036~regulation of fibroblast growth factor receptor signaling pathway,GO:0045893~positive regulation of transcription, DN…	GO:0000785~chromatin,GO:0005634~nucleus,GO:0030426~growth cone,GO:0032991~macromolecular complex,	GO:0000978~RNA polymerase II core promoter proximal region sequence-specific DNA binding,GO:0000981~RNA polymerase II transcription factor activity, sequence-specific DNA binding,GO:0001228~transcriptional activator activity, RNA polymerase II transcription regulatory region sequence-specific binding,GO:0003677~DNA binding,GO:0003700~transcription factor activity, sequence-specific DNA binding,GO…			KW-0539~Nucleus,	KW-0217~Developmental protein,KW-0238~DNA-binding,KW-9996~Developmental protein,
PAX6	GO:0000122~negative regulation of transcription from RNA polymerase II promoter,GO:0000132~establishment of mitotic spindle orientation,GO:0001568~blood vessel development,GO:0001654~eye development,GO:0001709~cell fate determination,GO:0001764~neuron migration,GO:0001933~negative regulation of protein phosphorylation,GO:0002052~positive regulation of neuroblast proliferation,GO:0002088~lens deve…	GO:0000785~chromatin,GO:0005634~nucleus,GO:0005654~nucleoplasm,GO:0005737~cytoplasm,GO:0005829~cytosol,GO:0016021~integral component of membrane,	GO:0000976~transcription regulatory region sequence-specific DNA binding,GO:0000978~RNA polymerase II core promoter proximal region sequence-specific DNA binding,GO:0000979~RNA polymerase II core promoter sequence-specific DNA binding,GO:0000981~RNA polymerase II transcription factor activity, sequence-specific DNA binding,GO:0001221~transcription cofactor binding,GO:0001227~transcriptional repre…	hsa04550:Signaling pathways regulating pluripotency of stem cells,hsa04950:Maturity onset diabetes of the young,	KW-0221~Differentiation,KW-0804~Transcription,KW-0805~Transcription regulation,	KW-0472~Membrane,KW-0539~Nucleus,	KW-0217~Developmental protein,KW-0238~DNA-binding,KW-0678~Repressor,KW-9996~Developmental protein,
PNPLA6	GO:0016042~lipid catabolic process,GO:0046470~phosphatidylcholine metabolic process,GO:0046475~glycerophospholipid catabolic process,	GO:0005783~endoplasmic reticulum,GO:0005789~endoplasmic reticulum membrane,GO:0005829~cytosol,GO:0016020~membrane,GO:0016021~integral component of membrane,	GO:0004622~lysophospholipase activity,	hsa00564:Glycerophospholipid metabolism,	KW-0442~Lipid degradation,KW-0443~Lipid metabolism,	KW-0256~Endoplasmic reticulum,KW-0472~Membrane,	KW-0378~Hydrolase,
KCNQ1	GO:0001698~gastrin-induced gastric acid secretion,GO:0006006~glucose metabolic process,GO:0006349~regulation of gene expression by genetic imprinting,GO:0006814~sodium ion transport,GO:0007507~heart development,GO:0007605~sensory perception of sound,GO:0007622~rhythmic behavior,GO:0008016~regulation of heart contraction,GO:0008217~regulation of blood pressure,GO:0010460~positive regulation of hea…	GO:0005737~cytoplasm,GO:0005764~lysosome,GO:0005769~early endosome,GO:0005770~late endosome,GO:0005783~endoplasmic reticulum,GO:0005886~plasma membrane,GO:0008076~voltage-gated potassium channel complex,GO:0009986~cell surface,GO:0016020~membrane,GO:0016021~integral component of membrane,GO:0016323~basolateral plasma membrane,GO:0016324~apical plasma membrane,GO:0016328~lateral plasma membrane,GO…	GO:0005249~voltage-gated potassium channel activity,GO:0005251~delayed rectifier potassium channel activity,GO:0005515~protein binding,GO:0005516~calmodulin binding,GO:0005546~phosphatidylinositol-4,5-bisphosphate binding,GO:0008157~protein phosphatase 1 binding,GO:0015271~outward rectifier potassium channel activity,GO:0034236~protein kinase A catalytic subunit binding,GO:0034237~protein kinase …	hsa04261:Adrenergic signaling in cardiomyocytes,hsa04725:Cholinergic synapse,hsa04971:Gastric acid secretion,hsa04972:Pancreatic secretion,hsa04974:Protein digestion and absorption,hsa05110:Vibrio cholerae infection,	KW-0406~Ion transport,KW-0633~Potassium transport,KW-0813~Transport,	KW-0256~Endoplasmic reticulum,KW-0472~Membrane,KW-0967~Endosome,KW-0968~Cytoplasmic vesicle,KW-1003~Cell membrane,	KW-0112~Calmodulin-binding,KW-0407~Ion channel,KW-0631~Potassium channel,KW-0851~Voltage-gated channel,
PROKR2	GO:0007186~G-protein coupled receptor signaling pathway,GO:0007218~neuropeptide signaling pathway,GO:0007623~circadian rhythm,	GO:0005886~plasma membrane,GO:0005887~integral component of plasma membrane,GO:0016021~integral component of membrane,	GO:0004930~G-protein coupled receptor activity,GO:0004983~neuropeptide Y receptor activity,GO:0005515~protein binding,			KW-0472~Membrane,KW-1003~Cell membrane,	KW-0297~G-protein coupled receptor,KW-0675~Receptor,KW-0807~Transducer,
PCSK1	GO:0006508~proteolysis,GO:0007267~cell-cell signaling,GO:0009410~response to xenobiotic stimulus,GO:0009749~response to glucose,GO:0010157~response to chlorate,GO:0016485~protein processing,GO:0016486~peptide hormone processing,GO:0016540~protein autoprocessing,GO:0021983~pituitary gland development,GO:0022008~neurogenesis,GO:0030070~insulin processing,GO:0031016~pancreas development,GO:0031667~r…	GO:0005615~extracellular space,GO:0005791~rough endoplasmic reticulum,GO:0005802~trans-Golgi network,GO:0016020~membrane,GO:0030133~transport vesicle,GO:0030425~dendrite,GO:0034774~secretory granule lumen,GO:0043005~neuron projection,GO:0043204~perikaryon,GO:0043679~axon terminus,GO:0048471~perinuclear region of cytoplasm,	GO:0004252~serine-type endopeptidase activity,GO:0042802~identical protein binding,			KW-0968~Cytoplasmic vesicle,	KW-0378~Hydrolase,KW-0645~Protease,KW-0720~Serine protease,
RAX	GO:0006357~regulation of transcription from RNA polymerase II promoter,GO:0007389~pattern specification process,GO:0007601~visual perception,GO:0021854~hypothalamus development,GO:0043010~camera-type eye development,GO:0045944~positive regulation of transcription from RNA polymerase II promoter,GO:0060173~limb development,	GO:0000785~chromatin,GO:0005634~nucleus,	GO:0000978~RNA polymerase II core promoter proximal region sequence-specific DNA binding,GO:0000981~RNA polymerase II transcription factor activity, sequence-specific DNA binding,GO:0001228~transcriptional activator activity, RNA polymerase II transcription regulatory region sequence-specific binding,GO:0003677~DNA binding,GO:1990837~sequence-specific double-stranded DNA binding,		KW-0804~Transcription,KW-0805~Transcription regulation,	KW-0539~Nucleus,	KW-0217~Developmental protein,KW-0238~DNA-binding,KW-9996~Developmental protein,
ROBO1	GO:0002042~cell migration involved in sprouting angiogenesis,GO:0003148~outflow tract septum morphogenesis,GO:0003180~aortic valve morphogenesis,GO:0003184~pulmonary valve morphogenesis,GO:0003272~endocardial cushion formation,GO:0006919~activation of cysteine-type endopeptidase activity involved in apoptotic process,GO:0007155~cell adhesion,GO:0007156~homophilic cell adhesion via plasma membrane…	GO:0005737~cytoplasm,GO:0005886~plasma membrane,GO:0005887~integral component of plasma membrane,GO:0009986~cell surface,GO:0030424~axon,GO:0033116~endoplasmic reticulum-Golgi intermediate compartment membrane,	GO:0005515~protein binding,GO:0008046~axon guidance receptor activity,GO:0030275~LRR domain binding,GO:0042802~identical protein binding,	hsa04360:Axon guidance,	KW-0145~Chemotaxis,KW-0221~Differentiation,KW-0524~Neurogenesis,	KW-0472~Membrane,KW-0966~Cell projection,KW-1003~Cell membrane,	KW-0217~Developmental protein,KW-0675~Receptor,KW-9996~Developmental protein,
SEMA3A	GO:0001755~neural crest cell migration,GO:0001764~neuron migration,GO:0002027~regulation of heart rate,GO:0006915~apoptotic process,GO:0007411~axon guidance,GO:0007413~axonal fasciculation,GO:0008045~motor neuron axon guidance,GO:0010633~negative regulation of epithelial cell migration,GO:0010977~negative regulation of neuron projection development,GO:0021612~facial nerve structural organization,…	GO:0005576~extracellular region,GO:0005615~extracellular space,GO:0005886~plasma membrane,GO:0005887~integral component of plasma membrane,GO:0030424~axon,GO:0030425~dendrite,	GO:0030215~semaphorin receptor binding,GO:0038191~neuropilin binding,GO:0045499~chemorepellent activity,	hsa04360:Axon guidance,	KW-0221~Differentiation,KW-0524~Neurogenesis,	KW-0964~Secreted,	KW-0217~Developmental protein,KW-9996~Developmental protein,
SPR	GO:0006729~tetrahydrobiopterin biosynthetic process,GO:0006809~nitric oxide biosynthetic process,	GO:0005654~nucleoplasm,GO:0005829~cytosol,GO:0070062~extracellular exosome,	GO:0004033~aldo-keto reductase (NADP) activity,GO:0004757~sepiapterin reductase activity,GO:0050661~NADP binding,	hsa00790:Folate biosynthesis,hsa01100:Metabolic pathways,hsa01240:Biosynthesis of cofactors,		KW-0963~Cytoplasm,	KW-0560~Oxidoreductase,
SPINK5	GO:0002787~negative regulation of antibacterial peptide production,GO:0007275~multicellular organism development,GO:0007417~central nervous system development,GO:0009913~epidermal cell differentiation,GO:0016525~negative regulation of angiogenesis,GO:0030154~cell differentiation,GO:0030155~regulation of cell adhesion,GO:0030198~extracellular matrix organization,GO:0030855~epithelial cell differen…	GO:0005576~extracellular region,GO:0005737~cytoplasm,GO:0005783~endoplasmic reticulum,GO:0005789~endoplasmic reticulum membrane,GO:0005829~cytosol,GO:0005938~cell cortex,GO:0043231~intracellular membrane-bounded organelle,GO:0048471~perinuclear region of cytoplasm,GO:0097209~epidermal lamellar body,	GO:0004867~serine-type endopeptidase inhibitor activity,			KW-0964~Secreted,	KW-0646~Protease inhibitor,KW-0722~Serine protease inhibitor,
SLC15A4	GO:0006811~ion transport,GO:0006857~oligopeptide transport,GO:0015031~protein transport,GO:0015817~histidine transport,GO:0015835~peptidoglycan transport,GO:0033023~mast cell homeostasis,GO:0034157~positive regulation of toll-like receptor 7 signaling pathway,GO:0034161~positive regulation of toll-like receptor 8 signaling pathway,GO:0034165~positive regulation of toll-like receptor 9 signaling p…	GO:0005765~lysosomal membrane,GO:0005886~plasma membrane,GO:0016020~membrane,GO:0016021~integral component of membrane,GO:0031303~integral component of endosome membrane,GO:0031901~early endosome membrane,GO:0035579~specific granule membrane,GO:0036020~endolysosome membrane,GO:1905103~integral component of lysosomal membrane,	GO:0005290~L-histidine transmembrane transporter activity,GO:0005515~protein binding,GO:0015293~symporter activity,GO:0015333~peptide:proton symporter activity,GO:0015647~peptidoglycan transporter activity,GO:0022857~transmembrane transporter activity,GO:0071916~dipeptide transmembrane transporter activity,		KW-0391~Immunity,KW-0399~Innate immunity,KW-0571~Peptide transport,KW-0653~Protein transport,KW-0769~Symport,KW-0813~Transport,	KW-0458~Lysosome,KW-0472~Membrane,KW-0967~Endosome,
SLC20A1	GO:0006796~phosphate-containing compound metabolic process,GO:0006811~ion transport,GO:0006817~phosphate ion transport,GO:0031214~biomineral tissue development,GO:0035435~phosphate ion transmembrane transport,GO:0035725~sodium ion transmembrane transport,GO:0043123~positive regulation of I-kappaB kinase/NF-kappaB signaling,	GO:0005886~plasma membrane,GO:0005887~integral component of plasma membrane,GO:0016020~membrane,GO:0016021~integral component of membrane,	GO:0005315~inorganic phosphate transmembrane transporter activity,GO:0005316~high-affinity inorganic phosphate:sodium symporter activity,GO:0005436~sodium:phosphate symporter activity,GO:0015293~symporter activity,GO:0038023~signaling receptor activity,		KW-0592~Phosphate transport,KW-0769~Symport,KW-0813~Transport,KW-0945~Host-virus interaction,	KW-0472~Membrane,	KW-0675~Receptor,
SHH	GO:0000122~negative regulation of transcription from RNA polymerase II promoter,GO:0001569~branching involved in blood vessel morphogenesis,GO:0001570~vasculogenesis,GO:0001656~metanephros development,GO:0001658~branching involved in ureteric bud morphogenesis,GO:0001708~cell fate specification,GO:0001755~neural crest cell migration,GO:0001947~heart looping,GO:0002052~positive regulation of neuro…	GO:0000139~Golgi membrane,GO:0005576~extracellular region,GO:0005615~extracellular space,GO:0005783~endoplasmic reticulum,GO:0005788~endoplasmic reticulum lumen,GO:0005789~endoplasmic reticulum membrane,GO:0005794~Golgi apparatus,GO:0005829~cytosol,GO:0005886~plasma membrane,GO:0009986~cell surface,GO:0045121~membrane raft,	GO:0004175~endopeptidase activity,GO:0005113~patched binding,GO:0005509~calcium ion binding,GO:0005515~protein binding,GO:0005539~glycosaminoglycan binding,GO:0008233~peptidase activity,GO:0008270~zinc ion binding,GO:0016015~morphogen activity,GO:0043237~laminin-1 binding,GO:0046872~metal ion binding,	hsa04340:Hedgehog signaling pathway,hsa04360:Axon guidance,hsa05200:Pathways in cancer,hsa05205:Proteoglycans in cancer,hsa05217:Basal cell carcinoma,hsa05226:Gastric cancer,		KW-0256~Endoplasmic reticulum,KW-0333~Golgi apparatus,KW-0472~Membrane,KW-0964~Secreted,KW-1003~Cell membrane,	KW-0217~Developmental protein,KW-0378~Hydrolase,KW-0645~Protease,KW-0808~Transferase,KW-9996~Developmental protein,
SMCHD1	GO:0006302~double-strand break repair,GO:0009048~dosage compensation by inactivation of X chromosome,GO:0043584~nose development,GO:0045739~positive regulation of DNA repair,GO:0051276~chromosome organization,GO:0060820~inactivation of X chromosome by heterochromatin assembly,GO:0060821~inactivation of X chromosome by DNA methylation,GO:2000042~negative regulation of double-strand break repair vi…	GO:0000781~chromosome, telomeric region,GO:0001740~Barr body,GO:0005694~chromosome,GO:0016021~integral component of membrane,GO:0035861~site of double-strand break,	GO:0003677~DNA binding,GO:0005515~protein binding,GO:0005524~ATP binding,GO:0016887~ATPase activity,GO:0042803~protein homodimerization activity,		KW-0227~DNA damage,KW-0234~DNA repair,	KW-0158~Chromosome,KW-0472~Membrane,	KW-0156~Chromatin regulator,KW-0238~DNA-binding,KW-0378~Hydrolase,
TCF7L1	GO:0006325~chromatin organization,GO:0006355~regulation of transcription, DNA-templated,GO:0006357~regulation of transcription from RNA polymerase II promoter,GO:0030111~regulation of Wnt signaling pathway,GO:0060070~canonical Wnt signaling pathway,	GO:0005634~nucleus,GO:0005654~nucleoplasm,GO:0005829~cytosol,GO:1990907~beta-catenin-TCF complex,	GO:0000978~RNA polymerase II core promoter proximal region sequence-specific DNA binding,GO:0000981~RNA polymerase II transcription factor activity, sequence-specific DNA binding,GO:0003677~DNA binding,GO:0003700~transcription factor activity, sequence-specific DNA binding,GO:0005515~protein binding,GO:0008013~beta-catenin binding,GO:1990837~sequence-specific double-stranded DNA binding,	hsa04310:Wnt signaling pathway,hsa04390:Hippo signaling pathway,hsa04520:Adherens junction,hsa04916:Melanogenesis,hsa04934:Cushing syndrome,hsa04936:Alcoholic liver disease,hsa05132:Salmonella infection,hsa05165:Human papillomavirus infection,hsa05167:Kaposi sarcoma-associated herpesvirus infection,hsa05200:Pathways in cancer,hsa05210:Colorectal cancer,hsa05213:Endometrial cancer,hsa05215:Prostat…	KW-0804~Transcription,KW-0805~Transcription regulation,KW-0879~Wnt signaling pathway,	KW-0539~Nucleus,	KW-0010~Activator,KW-0238~DNA-binding,KW-0678~Repressor,
TMEM67	GO:0010826~negative regulation of centrosome duplication,GO:0030433~ubiquitin-dependent ERAD pathway,GO:0060271~cilium assembly,	GO:0005789~endoplasmic reticulum membrane,GO:0005813~centrosome,GO:0016021~integral component of membrane,GO:0030659~cytoplasmic vesicle membrane,GO:0035869~ciliary transition zone,GO:0036038~MKS complex,GO:0060170~ciliary membrane,	GO:0005515~protein binding,GO:0031005~filamin binding,GO:0051082~unfolded protein binding,		KW-0970~Cilium biogenesis/degradation,	KW-0206~Cytoskeleton,KW-0256~Endoplasmic reticulum,KW-0472~Membrane,KW-0963~Cytoplasm,KW-0966~Cell projection,KW-0969~Cilium,KW-1003~Cell membrane,
ZSWIM6	GO:0021773~striatal medium spiny neuron differentiation,GO:1902667~regulation of axon guidance,	GO:0031462~Cul2-RING ubiquitin ligase complex,	GO:0008270~zinc ion binding,		KW-0524~Neurogenesis,
