# Supplementary material for: Knockout mice with pituitary malformations help identify human cases of hypopituitarism
Source: Genome Med. 2024 May 31;16:75. doi: 10.1186/s13073-024-01347-y (PMC11140907; doi:10.1186/s13073-024-01347-y)
Supplement: Supplementary file 3 — Additional file 3: Table S2. Annotated malformations observed in embryonic lethal embryos of CH candidate genes. [file 13073_2024_1347_MOESM3_ESM.xlsx]

## Sheet: Sheet1
Table S2. Annotated malformations observed in embryonic lethal embryos of CH candidate genes
Gene	Annotated Malformations
Arid1b-/-	abnormal ductus venosus valve topology
	abnormal external carotid artery origin
	abnormal eye muscle morphology
	abnormal hypoglossal nerve topology
	abnormal Mullerian duct morphology
	abnormal optic cup morphology
	abnormal optic stalk morphology
	abnormal spinal cord morphology
	abnormal thymus topology
	abnormal vitelline vein topology
	abnormal Wolffian duct morphology
	absent basilar artery segment
	absent brain internal capsule
	absent connection between subcutaneous lymph vessels and lymph sac
	absent optic chiasm
	absent segment of posterior cerebral artery
	aphakia
	cleft palate
	decreased brain internal capsule size
	decreased optic tract size
	dislocated lens
	enlarged brain ventricles
	muscular ventricular septal defect
	occipital bone foramen
	small dorsal root ganglion
	thoracoschisis
	trigeminal neuroma
Atg16l1-/-	abnormal eye muscle morphology
	abnormal hepatic vein morphology
	abnormal hypoglossal nerve topology
	abnormal inferior vena cava valve morphology
	abnormal intrathoracic topology of vagus nerve
	abnormal thymus topology
	abnormal vitelline vein topology
	absent connection between subcutaneous lymph vessels and lymph sac
	absent ductus venosus valve
	absent hypoglossal nerve
	absent segment of posterior cerebral artery
	blood in lymph vessels
	overriding aortic valve
	perimembraneous ventricular septal defect
	subcutaneous edema
	thoracoschisis
Atp11a-/-	abnormal adenohypophysis morphology
	abnormal artery morphology
	abnormal carotid artery morphology
	abnormal coronary sinus connection
	abnormal elbow joint morphology
	abnormal eye morphology
	abnormal eye muscle morphology
	abnormal larynx morphology
	abnormal Meckel's cartilage morphology
	abnormal Mullerian duct morphology
	abnormal nasal cavity morphology
	abnormal olfactory bulb morphology
	abnormal olfactory nerve morphology
	abnormal optic cup morphology
	abnormal optic stalk morphology
	abnormal thymus morphology
	abnormal umbilical vein topology
	abnormal vertebral artery morphology
	abnormal vitelline vein topology
	absent ductus venosus valve
	absent olfactory nerve
	absent pectinate muscle
	additional anastomosis between intracranial vertebral arteries
	aorta coarctation
	aphakia
	enlarged liver sinusoidal spaces
	exencephaly
	herniated liver
	heterochrony
	increased rib number
	liver hypoplasia
	multiple persisting craniopharyngeal ducts
	muscular ventricular septal defect
	narrow eye opening
	overriding aortic valve
	perimembraneous ventricular septal defect
	persistent trigeminal artery
	reduced sympathetic cervical ganglion size
	small superior cervical ganglion
	subcutaneous edema
	thin myocardium compact layer
	trigeminal neuroma
	umbilical vein stenosis
B9d2-/-	abdominal situs ambiguus
	abnormal adenohypophysis morphology
	abnormal adrenal gland morphology
	abnormal atrioventricular cushion morphology
	abnormal brain internal capsule morphology
	abnormal brain morphology
	abnormal brain vasculature morphology
	abnormal choroid plexus morphology
	abnormal diaphragm morphology
	abnormal ductus venosus topology
	abnormal ductus venosus valve topology
	abnormal eye muscle morphology
	abnormal forebrain morphology
	abnormal heart position or orientation
	abnormal hepatic vein morphology
	abnormal hindbrain morphology
	abnormal hypoglossal nerve topology
	abnormal incisor morphology
	abnormal infrahyoid muscle connection
	abnormal interatrial septum morphology
	abnormal intestine placement
	abnormal intrathoracic topology of vagus nerve
	abnormal liver morphology
	abnormal maxilla morphology
	abnormal mitral valve cusp morphology
	abnormal Mullerian duct morphology
	abnormal nasal septum morphology
	abnormal neurohypophysis morphology
	abnormal olfactory bulb morphology
	abnormal optic chiasm morphology
	abnormal optic cup morphology
	abnormal optic stalk morphology
	abnormal ovary morphology
	abnormal pancreas morphology
	abnormal pectinate muscle morphology
	abnormal rib morphology
	abnormal spinal cord morphology
	abnormal subclavian artery origin
	abnormal tongue epithelium morphology
	abnormal umbilical vein topology
	abnormal vertebral arch morphology
	abnormal vertebral artery morphology
	abnormal vertebral body morphology
	abnormal vitelline vein topology
	abnormal Wolffian duct connection
	absent adenohypophysis
	absent ductus venosus valve
	absent intrahepatic inferior vena cava segment
	absent oculomotor nerve
	absent segment of anterior cerebral artery
	absent segment of posterior cerebral artery
	absent upper incisors
	accessory spleen
	additional anastomosis between intracranial vertebral arteries
	anastomosis between internal carotid artery and basilar artery
	anomalous pulmonary venous connection
	aortic arch coarctation
	aphakia
	bicuspid pulmonary valve
	bifid ureter
	blood in lymph vessels
	common atrium
	double inlet heart left ventricle
	double outlet left ventricle
	double ureter
	dual inferior vena cava
	ductus venosus stenosis
	ectopic ovary
	embryo cyst
	embryo tumor
	enlarged brain ventricles
	enlarged lymphatic vessel
	fusion of vertebral arches
	hemangioma
	heterotaxia
	intestinal/bowel diverticulum
	inverse situs of great intrathoracic arteries
	left pulmonary isomerism
	left sided inferior vena cava
	muscular ventricular septal defect
	perimembraneous ventricular septal defect
	persistent right 6th pharyngeal arch artery
	persistent right dorsal aorta
	polydactyly
	reduced sympathetic cervical ganglion size
	short tongue
	small pancreas
	small spleen
	small superior cervical ganglion
	small superior vagus ganglion
	subcutaneous edema
	symmetric azygos veins
	thin motoric part of trigeminal nerve
	thin oculomotor nerve
	thoracoschisis
	transposition of great arteries
Brd2-/-	abnormal adenohypophysis morphology
	abnormal aortic valve morphology
	abnormal brain artery topology
	abnormal choroid plexus morphology
	abnormal common carotid artery morphology
	abnormal ductus venosus morphology
	abnormal ductus venosus topology
	abnormal external carotid artery origin
	abnormal forebrain morphology
	abnormal gallbladder morphology
	abnormal hepatic portal vein connection
	abnormal hypoglossal nerve topology
	abnormal interatrial septum morphology
	abnormal lung position or orientation
	abnormal middle ear ossicle morphology
	abnormal Mullerian duct topology
	abnormal nasal septum morphology
	abnormal olfactory nerve morphology
	abnormal optic chiasm morphology
	abnormal optic cup morphology
	abnormal optic stalk morphology
	abnormal pectinate muscle morphology
	abnormal physiological umbilical hernia morphology
	abnormal pineal gland morphology
	abnormal pulmonary valve morphology
	abnormal semilunar valve morphology
	abnormal thymus topology
	abnormal umbilical vein topology
	abnormal vagus ganglion morphology
	abnormal vertebral arch morphology
	abnormal vertebral body morphology
	absent connection between subcutaneous lymph vessels and lymph sac
	absent costovertebral joint
	absent eye muscles
	absent pectinate muscle
	absent superior cervical ganglion
	absent vagus nerve
	absent vertebral arch
	aorta coarctation
	aphakia
	artery stenosis
	atrioventricular septal defect
	basisphenoid bone foramen
	blood in lymph vessels
	common truncal valve
	decreased rib number
	double outlet right ventricle
	dual inferior vena cava
	duplication of ductus venosus
	enlarged brain ventricles
	enlarged heart
	enlarged liver sinusoidal spaces
	exencephaly
	fetal growth retardation
	fusion of vertebral arches
	hemorrhage
	heterochrony
	increased rib number
	interrupted aortic arch, type b
	muscular ventricular septal defect
	myelocele
	perimembraneous ventricular septal defect
	persistent right dorsal aorta
	persistent trigeminal artery
	persistent truncus arteriosis
	reduced sympathetic cervical ganglion size
	retroesophageal right subclavian artery
	retropleural edema
	rib bifurcation
	rib fusion
	scoliosis
	small kidney
	small thymus
	small thyroid gland
	subcutaneous edema
	thin myocardium compact layer
	thoracoschisis
	transposition of great arteries
Cc2d2a-/-	abdominal situs ambiguus
	abdominal situs inversus
	abnormal adenohypophysis morphology
	abnormal adrenal gland morphology
	abnormal atrioventricular cushion morphology
	abnormal basilar artery morphology
	abnormal brain internal capsule morphology
	abnormal brain internal capsule topology
	abnormal brain vasculature morphology
	abnormal brainstem morphology
	abnormal choroid plexus morphology
	abnormal digit morphology
	abnormal ductus venosus valve morphology
	abnormal eye muscle morphology
	abnormal forebrain morphology
	abnormal head morphology
	abnormal hepatic portal vein formation
	abnormal hindbrain morphology
	abnormal hypoglossal nerve topology
	abnormal incisor morphology
	abnormal inferior vena cava morphology
	abnormal infrahyoid muscle connection
	abnormal intestine placement
	abnormal intrathoracic topology of vagus nerve
	abnormal jaw morphology
	abnormal lens morphology
	abnormal liver morphology
	abnormal Mullerian duct morphology
	abnormal nasal septum morphology
	abnormal olfactory bulb morphology
	abnormal optic cup morphology
	abnormal optic stalk morphology
	abnormal parasellar internal carotid artery branch morphology
	abnormal rib morphology
	abnormal right lung caudal lobe morphology
	abnormal right lung morphology
	abnormal scapula morphology
	abnormal spinal cord morphology
	abnormal spleen morphology
	abnormal sternum manubrium morphology
	abnormal subclavian artery origin
	abnormal testis morphology
	abnormal thymus topology
	abnormal thyroid gland morphology
	abnormal tricuspid valve cusp morphology
	abnormal umbilical vein topology
	abnormal vertebral arch morphology
	abnormal vertebral artery topology
	abnormal Wolffian duct connection
	absent basilar artery segment
	absent connection between subcutaneous lymph vessels and lymph sac
	absent ductus venosus
	absent intracranial segment of vertebral artery
	absent intrahepatic inferior vena cava segment
	absent neurohypophysis
	absent olfactory bulb
	absent pulmonary vein
	absent segment of posterior cerebral artery
	absent spleen
	absent upper incisors
	anastomosis between internal carotid artery and basilar artery
	anomalous pulmonary venous connection
	aphakia
	atrioventricular septal defect
	blood in lymph vessels
	cleft palate
	common atrioventricular valve
	common atrium
	double inlet heart right ventricle
	double outlet left ventricle
	double outlet right ventricle
	double ureter
	dual inferior vena cava
	embryo tumor
	enlarged brain ventricles
	enlarged liver sinusoidal spaces
	fusion of vertebral arches
	hemorrhage
	heterochrony
	heterochrony of entire embryo
	intestinal/bowel diverticulum
	inverse situs of great intrathoracic arteries
	left pulmonary isomerism
	left sided inferior vena cava
	multiple persisting craniopharyngeal ducts
	muscular ventricular septal defect
	ostium primum atrial septal defect
	overriding aortic valve
	perimembraneous ventricular septal defect
	persistent right dorsal aorta
	persistent right umbilical vein
	polydactyly
	retrolental blood
	rib bifurcation
	scapular bone foramen
	situs ambiguus
	small adenohypophysis
	small spleen
	small superior cervical ganglion
	subcutaneous edema
	symmetric azygos veins
	thin motoric part of trigeminal nerve
	thin oculomotor nerve
	thoracoschisis
	transposition of great arteries
Chtop-/-	abnormal abdominal muscle morphology
	abnormal adenohypophysis morphology
	abnormal atrioventricular valve morphology
	abnormal azygos vein topology
	abnormal brachial plexus formation
	abnormal carotid artery origin
	abnormal cervical atlas morphology
	abnormal choroid plexus morphology
	abnormal dorsal pancreas topology
	abnormal ductus venosus morphology
	abnormal ductus venosus valve topology
	abnormal eye morphology
	abnormal eye muscle morphology
	abnormal fetal atrioventricular canal morphology
	abnormal hepatic portal vein formation
	abnormal hyoid bone body morphology
	abnormal interventricular foramen morphology
	abnormal maxilla morphology
	abnormal neurohypophysis morphology
	abnormal olfactory bulb position
	abnormal optic cup morphology
	abnormal optic stalk morphology
	abnormal pancreas topology
	abnormal pineal gland morphology
	abnormal rectum morphology
	abnormal salivary gland morphology
	abnormal small intestine placement
	abnormal subclavian artery origin
	abnormal thyroid gland morphology
	abnormal ureter topology
	abnormal vertebral artery topology
	abnormal viscerocranium morphology
	abnormal vitelline vein connection
	abnormal Wolffian duct morphology
	absent celiac artery
	absent costovertebral joint
	absent dorsal root ganglion
	absent ductus venosus valve
	absent extracranial vertebral artery segment
	absent hypoglossal canal
	absent intrahepatic inferior vena cava segment
	absent olfactory bulb
	absent parasellar internal carotid artery
	absent spleen
	absent vertebrae
	absent vertebral arch
	anal atresia
	anastomosis between common carotid and vertebral artery
	anomalous pulmonary venous connection
	arteriovenous malformation
	bicuspid aortic valve
	blind ureter
	common atrium
	decreased cervical vertebrae number
	decreased rib number
	decreased thoracic vertebrae number
	diaphragmatic hernia
	double outlet right ventricle
	ductus venosus stenosis
	embryo cyst
	fetal growth retardation
	fused dorsal root ganglion
	fused right lung lobes
	fusion of atlas and occipital bones
	fusion of vertebral arches
	heterochrony
	holoprosencephaly
	internal hemorrhage
	intestinal stenosis
	muscular ventricular septal defect
	myelocele
	ostium primum atrial septal defect
	pelvic kidney
	perimembraneous ventricular septal defect
	persistent truncus arteriosis
	reduced sympathetic cervical ganglion size
	reduced sympathetic cervical ganglion size
	retro-esophageal left subclavian artery
	retroesophageal right subclavian artery
	rib bifurcation
	rib fusion
	right aortic arch
	scoliosis
	small nodose ganglion
	small superior cervical ganglion
	spleen hypoplasia
	subcutaneous edema
	thin hypoglossal nerve
	thyroid hypoplasia
	urinary bladder hypoplasia
Cnot1-/-	aberrant origin of the right subclavian artery
	abnormal atrioventricular cushion morphology
	abnormal auditory tube
	abnormal brain vasculature morphology
	abnormal carotid artery morphology
	abnormal cervical axis morphology
	abnormal dorsal pancreas morphology
	abnormal external carotid artery origin
	abnormal geniculate ganglion morphology
	abnormal heart position or orientation
	abnormal hepatic vein morphology
	abnormal hindbrain morphology
	abnormal hypoglossal nerve topology
	abnormal incisor morphology
	abnormal infrahyoid muscle connection
	abnormal inner ear morphology
	abnormal interatrial septum morphology
	abnormal internal carotid artery morphology
	abnormal liver vasculature morphology
	abnormal lung vasculature morphology
	abnormal Meckel's cartilage morphology
	abnormal midbrain morphology
	abnormal neurohypophysis morphology
	abnormal nodose ganglion morphology
	abnormal sphenoid bone morphology
	abnormal styloid process morphology
	abnormal testis morphology
	abnormal thyroid gland morphology
	abnormal vagus nerve morphology
	abnormal vomeronasal organ morphology
	abnormal Wolffian duct connection
	absent endolymphatic duct
	absent lobe of thyroid gland
	absent mandibular nerve
	absent olfactory nerve
	absent salivary gland
	absent stapedial artery
	absent superior cervical ganglion
	absent thyroid gland isthmus
	absent tongue
	additional anastomosis between intracranial vertebral arteries
	anal atresia
	anastomosis between internal carotid artery and basilar artery
	atrioventricular septal defect
	blind ureter
	coloboma
	common truncal valve
	double outlet right ventricle
	embryo cyst
	enlarged pulmonary valve
	exencephaly
	exophthalmos
	fragmented Meckel's cartilage
	fused dorsal root ganglion
	hemopericardium
	heterochrony
	interrupted aortic arch
	interrupted aortic arch, type b
	left sided brachiocephalic trunk
	multiple persisting craniopharyngeal ducts
	muscular ventricular septal defect
	myelocele
	oral atresia
	ostium primum atrial septal defect
	overriding aortic valve
	persistent dorsal ophthalmic artery
	persistent right 6th pharyngeal arch artery
	persistent right dorsal aorta
	persistent truncus arteriosis
	rectourethral fistula
	right aortic arch
	short endolymphatic duct
	small pancreas
	small superior cervical ganglion
	thin mandibular nerve
	thoracoschisis
	transposition of great arteries
Dhx35-/-	abnormal adenohypophysis morphology
	abnormal basilar artery morphology
	abnormal brain internal capsule morphology
	abnormal hypoglossal nerve topology
	abnormal optic cup morphology
	abnormal vertebrae morphology
	abnormal vertebral artery origin
	absent connection between subcutaneous lymph vessels and lymph sac
	absent mammary gland
	absent olfactory bulb
	basisphenoid bone foramen
	common truncal valve
	double lumen aortic arch
	double outlet right ventricle
	holoprosencephaly
	muscular ventricular septal defect
	perimembraneous ventricular septal defect
	persistent truncus arteriosis
	retro-esophageal left subclavian artery
	right aortic arch
	scoliosis
	short snout
	symmetric azygos veins
	thoracoschisis
Kif1bp-/-	abnormal adenohypophysis morphology
	abnormal eye muscle morphology
	abnormal Mullerian duct morphology
	absent extracranial vertebral artery segment
	absent hypoglossal nerve
	absent posterior communicating artery
	blood in lymph vessels
	cleft palate
	embryo tumor
	enlarged liver sinusoidal spaces
	epididymal cyst
	small superior cervical ganglion
	small trigeminal ganglion
	subcutaneous edema
	thin hypoglossal nerve
	thin vagus nerve
	trigeminal neuroma
Morc2a-/-	aberrant origin of the right subclavian artery
	abnormal adrenal gland morphology
	abnormal anterior cerebral artery morphology
	abnormal atrioventricular cushion morphology
	abnormal brain internal capsule morphology
	abnormal brain morphology
	abnormal carpal bone morphology
	abnormal celiac artery morphology
	abnormal choroid plexus morphology
	abnormal clavicle morphology
	abnormal common bile duct morphology
	abnormal diaphragm morphology
	abnormal dorsal pancreas topology
	abnormal ductus venosus topology
	abnormal external auditory canal morphology
	abnormal eye muscle morphology
	abnormal facial nerve topology
	abnormal forebrain morphology
	abnormal head morphology
	abnormal hindbrain morphology
	abnormal humerus morphology
	abnormal hyoid bone body morphology
	abnormal hypoglossal nerve topology
	abnormal incisor morphology
	abnormal inferior vena cava morphology
	abnormal infrahyoid muscle connection
	abnormal inner ear morphology
	abnormal interatrial septum morphology
	abnormal internal carotid artery topology
	abnormal intestine placement
	abnormal intrathoracic topology of vagus nerve
	abnormal jaw morphology
	abnormal left lung morphology
	abnormal lens morphology
	abnormal liver morphology
	abnormal liver vasculature morphology
	abnormal masticatory muscle morphology
	abnormal Meckel's cartilage morphology
	abnormal middle ear morphology
	abnormal middle ear ossicle morphology
	abnormal Mullerian duct morphology
	abnormal nasal cavity morphology
	abnormal nasal septum morphology
	abnormal occipital bone morphology
	abnormal olfactory bulb morphology
	abnormal olfactory bulb position
	abnormal olfactory nerve morphology
	abnormal optic cup morphology
	abnormal optic stalk morphology
	abnormal pectinate muscle morphology
	abnormal pineal gland morphology
	abnormal pituitary gland morphology
	abnormal radius morphology
	abnormal rib morphology
	abnormal right lung morphology
	abnormal salivary gland morphology
	abnormal scapula morphology
	abnormal sphenoid bone morphology
	abnormal stapes morphology
	abnormal subclavian artery origin
	abnormal testis morphology
	abnormal thymus topology
	abnormal thyroid gland morphology
	abnormal ulna morphology
	abnormal ureter topology
	abnormal ureter topology
	abnormal vertebral arch morphology
	abnormal vertebral artery origin
	abnormal vertebral body morphology
	abnormal vitelline vein connection
	abnormal vomeronasal organ morphology
	abnormal Wolffian duct morphology
	absent connection between subcutaneous lymph vessels and lymph sac
	absent digastric muscle
	absent ductus venosus valve
	absent external auditory canal
	absent eye muscles
	absent humerus
	absent intracranial segment of vertebral artery
	absent intrahepatic inferior vena cava segment
	absent mandibular nerve
	absent Mullerian ducts
	absent neurocranium
	absent occipital bone
	absent optic chiasm
	absent pituitary gland
	absent posterior communicating artery
	absent radius
	absent salivary gland
	absent segment of anterior cerebral artery
	absent stapedial artery
	absent superior cervical ganglion
	absent upper incisors
	absent ventral pancreas
	absent vertebral body
	absent Wolffian ducts
	aphakia
	athymia
	basisphenoid bone foramen
	blood in lymph vessels
	diaphragmatic hernia
	double inlet heart right ventricle
	double outlet right ventricle
	embryonic growth retardation
	enlarged brain ventricles
	facial cleft
	fragmented Meckel's cartilage
	heterochrony
	holoprosencephaly
	intracerebral hemorrhage
	left sided brachiocephalic trunk
	liver cysts
	muscular ventricular septal defect
	oligodactyly
	perimembraneous ventricular septal defect
	persistent dorsal ophthalmic artery
	persistent truncus arteriosis
	reduced sympathetic cervical ganglion size
	retro-esophageal left subclavian artery
	right aortic arch
	short tongue
	small adrenal glands
	small dorsal pancreas
	small kidney
	small ovary
	small pancreas
	small thymus
	small thyroid gland
	small trigeminal ganglion
	small ventral pancreas
	subcutaneous edema
	thoracoschisis
	tongue hypoplasia
	trigeminal neuroma
Nsun2-/-	abnormal dorsal root ganglion morphology
	abnormal ductus venosus valve morphology
	abnormal external carotid artery origin
	abnormal eye muscle morphology
	abnormal forebrain morphology
	abnormal hypoglossal nerve topology
	abnormal infrahyoid muscle connection
	abnormal lens morphology
	abnormal optic chiasm morphology
	abnormal optic cup morphology
	abnormal optic stalk morphology
	abnormal rib morphology
	abnormal systemic artery morphology
	abnormal testis morphology
	abnormal thymus capsule morphology
	abnormal vertebral artery topology
	absent hypoglossal canal
	absent hypoglossal nerve
	absent segment of posterior cerebral artery
	absent stapedial artery
	basisphenoid bone foramen
	ductus venosus stenosis
	fusion of vertebral arches
	intraembryonal intestine elongation
	persistent dorsal ophthalmic artery
	persistent trigeminal artery
	reduced sympathetic cervical ganglion size
	retroesophageal right subclavian artery
	small superior cervical ganglion
	subcutaneous edema
	thin hypoglossal nerve
	thin motoric part of trigeminal nerve
	thoracoschisis
	trigeminal neuroma
Nxn-/-	abnormal Mullerian duct morphology
	abnormal vitelline vein topology
	absent stapedial artery
	cleft palate
	decreased intestine length
	double outlet right ventricle
	enlarged liver sinusoidal spaces
	herniated liver
	perimembraneous ventricular septal defect
Prrc2b-/-	abnormal eye morphology
	abnormal eye muscle morphology
	abnormal forebrain morphology
	abnormal hypoglossal nerve topology
	abnormal optic cup morphology
	abnormal pulmonary valve cusp morphology
	abnormal skeletal muscle morphology
	abnormal thyroid gland morphology
	abnormal vitelline vein topology
	absent hypoglossal canal
	absent hypoglossal nerve
	absent segment of posterior cerebral artery
	absent skeletal muscle
	arteriovenous malformation
	dilated vasculature
	enlarged liver sinusoidal spaces
	eye hemorrhage
	fusion of vertebral arches
	hemorrhage
	left sided brachiocephalic trunk
	perimembraneous ventricular septal defect
	persistent right 6th pharyngeal arch artery
	persistent right dorsal aorta
	persistent trigeminal artery
	retropleural edema
	right aortic arch
	vacuolated lens
Psph-/-	abnormal adenohypophysis morphology
	abnormal bile duct morphology
	abnormal brain commissure morphology
	abnormal brain internal capsule morphology
	abnormal choroid plexus morphology
	abnormal dorsal root ganglion topology
	abnormal ductus venosus valve topology
	abnormal duodenum topology
	abnormal external auditory canal morphology
	abnormal eye muscle morphology
	abnormal facial nerve topology
	abnormal femur morphology
	abnormal forebrain morphology
	abnormal hindbrain morphology
	abnormal hypoglossal nerve topology
	abnormal inferior vena cava morphology
	abnormal infrahyoid muscle connection
	abnormal interatrial septum morphology
	abnormal larynx morphology
	abnormal lens morphology
	abnormal midbrain morphology
	abnormal middle ear ossicle morphology
	abnormal nasal cavity morphology
	abnormal nasal septum morphology
	abnormal neurohypophysis morphology
	abnormal olfactory bulb morphology
	abnormal olfactory nerve morphology
	abnormal optic cup morphology
	abnormal optic stalk morphology
	abnormal oral cavity morphology
	abnormal outer ear morphology
	abnormal parasellar internal carotid artery branch morphology
	abnormal pelvic girdle bone morphology
	abnormal pineal gland morphology
	abnormal posterior semicircular canal morphology
	abnormal pulmonary artery origin
	abnormal salivary gland morphology
	abnormal semicircular canal morphology
	abnormal sphenoid bone morphology
	abnormal spinal cord central canal morphology
	abnormal thymus morphology
	abnormal thyroid gland morphology
	abnormal vertebral artery origin
	abnormal vertebral body morphology
	abnormal vitelline vein connection
	abnormal vomeronasal organ morphology
	abnormal vomeronasal organ morphology
	abnormal Wolffian duct morphology
	absent abducens nerve
	absent brain internal capsule
	absent celiac artery
	absent connection between subcutaneous lymph vessels and lymph sac
	absent external auditory canal
	absent eye muscles
	absent hypoglossal nerve
	absent maxilla
	absent neurohypophysis
	absent olfactory bulb
	absent olfactory nerve
	absent optic chiasm
	absent pineal gland
	absent portal vein segment
	absent posterior commissure
	absent salivary gland
	absent segment of posterior cerebral artery
	absent stapedial artery
	absent tongue
	absent trochlear nerve
	absent vomeronasal organ
	anastomosis between middle cerebral arteries
	aorta coarctation
	aphakia
	athymia
	basal brain tissue herniation
	double outlet right ventricle
	embryo cyst
	epithelioid cysts
	fetal growth retardation
	fragmented Meckel's cartilage
	fusion of vertebral arches
	herniated liver
	heterochrony
	holoprosencephaly
	increased rib number
	intestinal/bowel diverticulum
	intraembryonal intestine elongation
	muscular ventricular septal defect
	oligodactyly
	perimembraneous ventricular septal defect
	persistent trigeminal artery
	persistent truncus arteriosis
	rib fusion
	short Meckel's cartilage
	small kidney
	small salivary gland
	small superior cervical ganglion
	spleen hypoplasia
	subcutaneous edema
	thin cerebral cortex
	thoracoschisis
	tongue hypoplasia
	trigeminal neuroma
	umbilical vein stenosis
Rpgrip1l-/-	abdominal situs ambiguus
	abnormal accessory nerve morphology
	abnormal atrioventricular cushion morphology
	abnormal azygos vein topology
	abnormal basilar artery morphology
	abnormal basioccipital bone morphology
	abnormal brain vasculature morphology
	abnormal carotid artery morphology
	abnormal coronary sinus connection
	abnormal cranial blood vasculature morphology
	abnormal ductus venosus valve topology
	abnormal heart position or orientation
	abnormal hepatic portal vein formation
	abnormal hindbrain morphology
	abnormal hyoid bone morphology
	abnormal hypoglossal nerve topology
	abnormal incisor morphology
	abnormal inferior vena cava topology
	abnormal inferior vena cava valve morphology
	abnormal inner ear morphology
	abnormal internal carotid artery morphology
	abnormal intestine placement
	abnormal intrathoracic topology of vagus nerve
	abnormal maxilla morphology
	abnormal midbrain morphology
	abnormal Mullerian duct topology
	abnormal nasal cavity morphology
	abnormal nasal septum morphology
	abnormal olfactory bulb morphology
	abnormal optic cup morphology
	abnormal optic stalk morphology
	abnormal palate morphology
	abnormal pancreas topology
	abnormal pineal gland morphology
	abnormal rib morphology
	abnormal right lung morphology
	abnormal subclavian artery origin
	abnormal testis morphology
	abnormal umbilical vein topology
	abnormal ventral pancreas morphology
	abnormal vertebral arch morphology
	abnormal vertebral body morphology
	abnormal vitelline vein connection
	absent adenohypophysis
	absent brain internal capsule
	absent canalicular internal carotid artery segment
	absent connection between subcutaneous lymph vessels and lymph sac
	absent ductus venosus valve
	absent hypoglossal nerve
	absent intracranial segment of vertebral artery
	absent intrahepatic inferior vena cava segment
	absent oculomotor nerve
	absent olfactory bulb
	absent optic chiasm
	absent parasellar internal carotid artery
	absent segment of posterior cerebral artery
	absent spleen
	absent sublingual gland
	absent superior cervical ganglion
	absent vertebral body
	anastomosis between internal carotid artery and basilar artery
	anomalous pulmonary venous connection
	anophthalmia
	atrial septal defect
	atrial situs inversus
	bifid ureter
	cleft palate
	cleft upper lip
	common atrium
	decreased tongue size
	double outlet left ventricle
	double outlet right ventricle
	enlarged liver sinusoidal spaces
	fusion of vertebral arches
	heterochrony
	heterotaxia
	holoprosencephaly
	inverse situs of great intrathoracic arteries
	left atrial isomerism
	left pulmonary isomerism
	liver cysts
	liver hemorrhage
	muscular ventricular septal defect
	perimembraneous ventricular septal defect
	persistent right 6th pharyngeal arch artery
	persistent right dorsal aorta
	polydactyly
	retro-esophageal left subclavian artery
	right aortic arch
	small dorsal root ganglion
	small superior cervical ganglion
	spleen hypoplasia
	subcutaneous edema
	symmetric azygos veins
	thin facial nerve
	thin hypoglossal nerve
	thin motoric part of trigeminal nerve
	thoracoschisis
	transposition of great arteries
Rundc1-/-	no abnormal phenotype detected
	abnormal rib morphology
	hemangioma
	optic nerve hypoplasia
	enlarged liver sinusoidal spaces
	fusion of vertebral arches
	abnormal eye morphology
	abnormal eye muscle morphology
	abnormal eye muscle morphology
	abnormal eye morphology
	fusion of vertebral arches
Setd5+/-	abnormal aortic valve cusp morphology
	abnormal cervical rib
	abnormal coronary sinus morphology
	abnormal ductus venosus topology
	abnormal eye muscle morphology
	abnormal forebrain morphology
	abnormal hepatic portal vein connection
	abnormal hindbrain morphology
	abnormal hypoglossal nerve topology
	abnormal olfactory bulb morphology
	abnormal optic cup morphology
	abnormal optic stalk morphology
	abnormal pineal gland morphology
	abnormal superior vena cava morphology
	abnormal thymus morphology
	abnormal vertebral artery topology
	abnormal vitelline vein connection
	abnormal vitelline vein topology
	absent brachiocephalic trunk
	absent ductus venosus valve
	absent pectinate muscle
	absent segment of posterior cerebral artery
	anastomosis between internal carotid artery and basilar artery
	atrial septal defect
	bicuspid aortic valve
	blood in lymph vessels
	dilated hepatic portal vein
	double inlet heart left ventricle
	double outlet right ventricle
	dual inferior vena cava
	ductus venosus stenosis
	enlarged liver sinusoidal spaces
	enlarged lymphatic vessel
	enlarged orbital veins
	enlarged paraumbilical vein
	fetal growth retardation
	fusion of vertebral arches
	intraembryonal intestine elongation
	muscular ventricular septal defect
	perimembraneous ventricular septal defect
	persistent right dorsal aorta
	persistent truncus arteriosis
	reduced sympathetic cervical ganglion size
	right aortic arch
	small kidney
	small superior cervical ganglion
	small thymus
	small thyroid gland
	subcutaneous edema
	symmetric azygos veins
Sh3pxd2a-/-	abnormal adenohypophysis morphology
	abnormal aortic valve cusp morphology
	abnormal artery morphology
	abnormal atrioventricular cushion morphology
	abnormal basilar artery morphology
	abnormal basioccipital bone morphology
	abnormal brain morphology
	abnormal cervical rib
	abnormal digastric muscle connection
	abnormal ductus venosus valve topology
	abnormal eye muscle morphology
	abnormal eye muscle topology
	abnormal forebrain morphology
	abnormal heart position or orientation
	abnormal hepatic vein morphology
	abnormal hyoid bone body morphology
	abnormal hypoglossal nerve topology
	abnormal inferior vena cava morphology
	abnormal infrahyoid muscle connection
	abnormal interatrial septum morphology
	abnormal kidney morphology
	abnormal larynx morphology
	abnormal left vena cava superior connection
	abnormal liver morphology
	abnormal liver vasculature morphology
	abnormal lung position or orientation
	abnormal lymphatic vessel morphology
	abnormal Mullerian duct topology
	abnormal muscle morphology
	abnormal nasal septum morphology
	abnormal occipital bone morphology
	abnormal olfactory bulb position
	abnormal optic cup morphology
	abnormal oral cavity morphology
	abnormal ovary tissue architecture
	abnormal pectinate muscle morphology
	abnormal pineal gland morphology
	abnormal pulmonary valve cusp morphology
	abnormal right lung morphology
	abnormal semilunar valve morphology
	abnormal stapedial artery topology
	abnormal testis morphology
	abnormal thymus topology
	abnormal vascular plexus formation
	abnormal vertebral arch morphology
	abnormal vertebral artery origin
	abnormal vertebral body morphology
	abnormal vitelline vein topology
	abnormal vomeronasal organ morphology
	abnormal Wolffian duct connection
	abnormally deep median sulcus of tongue
	absent canalicular internal carotid artery segment
	absent celiac artery
	absent connection between subcutaneous lymph vessels and lymph sac
	absent ductus venosus valve
	absent hypoglossal nerve
	absent parasellar internal carotid artery
	absent segment of posterior cerebral artery
	absent stapedial artery
	absent styloid process
	absent sublingual gland
	atrial septal defect
	basisphenoid bone foramen
	bicuspid aortic valve
	bicuspid pulmonary valve
	bifid ureter
	blood in lymph vessels
	cerebral arteriovenous malformation
	diaphragmatic hernia
	dilated bile duct
	double inlet heart left ventricle
	double outlet right ventricle
	double outlet right ventricle with atrioventricular septal defect
	double ureter
	dual inferior vena cava
	embryo cyst
	enlarged fourth ventricle
	enlarged liver sinusoidal spaces
	enlarged third ventricle
	fetal growth retardation
	fragmented Meckel's cartilage
	fused dorsal root ganglion
	fusion of atlas and occipital bones
	fusion of axis and occipital bones
	fusion of vertebral arches
	herniated liver
	heterochrony
	inverse situs of great intrathoracic arteries
	liver hypoplasia
	muscular ventricular septal defect
	ostium primum atrial septal defect
	pelvic kidney
	perimembraneous ventricular septal defect
	persistent right 6th pharyngeal arch artery
	persistent right dorsal aorta
	persistent trigeminal artery
	persistent truncus arteriosis
	reduced sympathetic cervical ganglion size
	retropharyngeal edema
	retropleural edema
	short snout
	short tongue
	small prevertebral sympathetic ganglia
	small superior cervical ganglion
	small thyroid gland
	subcutaneous edema
	symmetric azygos veins
	thoracoschisis
	transposition of great arteries
	urinary bladder hypoplasia
Smg9-/-	abnormal atrioventricular cushion morphology
	abnormal cervical rib
	abnormal ductus venosus valve morphology
	abnormal endolymphatic duct morphology
	abnormal eye muscle morphology
	abnormal heart position or orientation
	abnormal hypoglossal nerve topology
	abnormal inferior vena cava morphology
	abnormal interatrial septum morphology
	abnormal lens morphology
	abnormal lens topology
	abnormal middle ear ossicle morphology
	abnormal nasal cavity morphology
	abnormal neurohypophysis morphology
	abnormal optic chiasm morphology
	abnormal optic cup morphology
	abnormal pineal gland morphology
	abnormal vein morphology
	absent connection between subcutaneous lymph vessels and lymph sac
	absent ductus venosus valve
	absent kidney
	absent optic chiasm
	absent segment of posterior cerebral artery
	absent superior cervical ganglion
	anophthalmia
	aorta coarctation
	aphakia
	atrioventricular septal defect
	atrium hypoplasia
	basisphenoid bone foramen
	blood in lymph vessels
	coloboma
	double outlet right ventricle
	double ureter
	duplication of ductus venosus
	enlarged liver sinusoidal spaces
	exencephaly
	fusion of vertebral bodies
	heterochrony
	interrupted aortic arch, type b
	left atrium hypoplasia
	liver cysts
	lordosis
	muscular ventricular septal defect
	perimembraneous ventricular septal defect
	persistent right 6th pharyngeal arch artery
	persistent right dorsal aorta
	persistent trigeminal artery
	polydactyly
	reduced sympathetic cervical ganglion size
	small superior cervical ganglion
	subcutaneous edema
	thoracoschisis
Ssr2-/-	abnormal atrioventricular septum morphology
	abnormal diaphragm morphology
	abnormal digastric muscle morphology
	abnormal ductus venosus valve morphology
	abnormal eye muscle morphology
	abnormal forebrain morphology
	abnormal hepatic vein connection
	abnormal hyoid bone greater horn morphology
	abnormal hypoglossal nerve topology
	abnormal inferior vena cava valve morphology
	abnormal infrahyoid muscle connection
	abnormal interatrial septum morphology
	abnormal optic chiasm morphology
	abnormal optic cup morphology
	abnormal optic nerve morphology
	abnormal optic stalk morphology
	abnormal pulmonary valve cusp morphology
	abnormal thymus morphology
	abnormal Wolffian duct morphology
	absent ductus venosus valve
	basisphenoid bone foramen
	common truncal valve
	dilated lateral ventricles
	double outlet right ventricle
	enlarged liver sinusoidal spaces
	enlarged third ventricle
	fetal growth retardation
	fusion of vertebral arches
	hemopericardium
	heterochrony
	interrupted aortic arch, type b
	intracerebral hemorrhage
	muscular ventricular septal defect
	perimembraneous ventricular septal defect
	persistent truncus arteriosis
	reduced sympathetic cervical ganglion size
	scoliosis
	small superior cervical ganglion
	subcutaneous edema
	thin myocardium compact layer
	trigeminal neuroma
Tcf7l2-/-	abnormal basilar artery morphology
	abnormal cecum position
	abnormal elbow joint morphology
	abnormal forebrain morphology
	abnormal inferior vena cava morphology
	abnormal Mullerian duct morphology
	abnormal nasal septum morphology
	abnormal neurohypophysis morphology
	abnormal pulmonary valve cusp morphology
	abnormal umbilical vein topology
	abnormal ureter topology
	abnormal vertebral artery morphology
	abnormal Wolffian duct morphology
	absent kidney
	basisphenoid bone foramen
	common truncal valve
	double outlet right ventricle
	duplication of ductus venosus
	fusion of vertebral arches
	heterochrony
	muscular ventricular septal defect
	perimembraneous ventricular septal defect
	retroesophageal right subclavian artery
	symmetric azygos veins
	vertebral fusion
Tent5c-/-	abnormal bile duct morphology
	abnormal forebrain morphology
	abnormal hepatic vein morphology
	abnormal Mullerian duct morphology
	abnormal small intestine placement
	abnormal vertebral artery topology
	absent connection between subcutaneous lymph vessels and lymph sac
	absent ductus venosus valve
	additional anastomosis between intracranial vertebral arteries
	blood in lymph vessels
	cleft palate
	dual inferior vena cava
	fusion of vertebral arches
	hemorrhage
	muscular ventricular septal defect
	small kidney
	subcutaneous edema
Traf6	abnormal brain commissure morphology
	abnormal brain morphology
	abnormal coronary sinus connection
	abnormal ductus venosus valve topology
	abnormal endolymphatic sac topology
	abnormal eye muscle morphology
	abnormal forebrain morphology
	abnormal kidney morphology
	abnormal Mullerian duct morphology
	abnormal myocardium compact layer morphology
	abnormal olfactory bulb morphology
	abnormal optic cup morphology
	abnormal optic stalk morphology
	abnormal stapes morphology
	abnormal vertebral artery topology
	abnormal vitelline vein topology
	abnormal Wolffian duct morphology
	absent ductus venosus valve
	absent stapedial artery
	bifid ureter
	dilated bile duct
	ductus venosus stenosis
	exencephaly
	herniated liver
	intestinal/bowel diverticulum
	multiple persisting craniopharyngeal ducts
	muscular ventricular septal defect
	perimembraneous ventricular septal defect
	persistent right 6th pharyngeal arch artery
	persistent right dorsal aorta
	subcutaneous edema
	thin hypoglossal nerve
	umbilical vein stenosis
