# Supplementary material for: Knockout mice with pituitary malformations help identify human cases of hypopituitarism
Source: Genome Med. 2024 May 31;16:75. doi: 10.1186/s13073-024-01347-y (PMC11140907; doi:10.1186/s13073-024-01347-y)
Supplement: Supplementary file 4 — Additional file 4: Table S3. DAVID Functional Annotation Clustering for the known CH genes and candidate genes. [file 13073_2024_1347_MOESM4_ESM.xlsx]

## Sheet: Candidate genes clustering 3
Table S3. DAVID Functional Annotation Clustering for the known CH genes and candidate genes
Known CH genes
Annotation Cluster 1	Enrichment Score: 8.929960601091564
Category	Term	Count	%	PValue	Genes	List Total	Pop Hits	Pop Total	Fold Enrichment	Bonferroni	Benjamini	FDR
GOTERM_MF_DIRECT	GO:0003677~DNA binding	30	42.8571	9.96981e-17	BLM, CHD7, RAX, SIX1, HNRNPU, SOX2, SOX3, SMCHD1, SIX6, ZIC2, SIX5, NKX2-1, HESX1, OTX2, TGIF1, ARNT2, POU1F1, TCF7L1, PROP1, NONO, HMGA2, PAX6, FOXL2, HNF1A, ARID1B, NFKB2, POLR3A, LHX3, LHX4, FOXA2	67	1336	18908	6.33703	2.09832e-14	1.88429e-14	1.81451e-14
GOTERM_BP_DIRECT	GO:0045944~positive regulation of transcription from RNA polymerase II promoter	26	37.1429	8.43109e-14	CHD7, RAX, SIX1, HNRNPU, GLI3, GLI2, SOX2, SOX3, SHH, SIX5, NKX2-1, OTX2, CDON, ARNT2, POU1F1, PROP1, HMGA2, PAX6, FOXL2, HNF1A, NFKB2, BMP4, BMP2, LHX3, LHX4, FOXA2	68	1210	19333	6.10912	8.98275e-11	4.48956e-11	4.24927e-11
GOTERM_MF_DIRECT	GO:0000978~RNA polymerase II core promoter proximal region sequence-specific DNA binding	26	37.1429	8.7319e-14	CHD7, RAX, SIX1, HNRNPU, GLI3, GLI2, SOX2, SOX3, GLI4, SIX6, ZIC2, SIX5, NKX2-1, HESX1, OTX2, TGIF1, ARNT2, POU1F1, TCF7L1, PROP1, PAX6, FOXL2, HNF1A, NFKB2, LHX3, FOXA2	67	1207	18908	6.07907	1.65138e-11	8.25165e-12	7.94603e-12
GOTERM_MF_DIRECT	GO:1990837~sequence-specific double-stranded DNA binding	19	27.1429	3.92154e-13	TGIF1, ARNT2, POU1F1, TCF7L1, PROP1, RAX, HNRNPU, SIX1, PAX6, FOXL2, GLI3, GLI2, NFKB2, SOX3, SIX6, HESX1, OTX2, LHX4, FOXA2	67	557	18908	9.62652	7.41127e-11	2.47057e-11	2.37907e-11
GOTERM_CC_DIRECT	GO:0000785~chromatin	23	32.8571	2.10469e-12	TGIF1, ARNT2, POU1F1, PROP1, CHD7, RAX, HMGA2, SIX1, PAX6, FOXL2, HNF1A, ARID1B, NFKB2, SOX2, SOX3, SIX6, LHX3, SIX5, NKX2-1, HESX1, OTX2, LHX4, FOXA2	70	1059	20580	6.38527	3.09384e-10	3.09389e-10	3.03075e-10
GOTERM_MF_DIRECT	GO:0000981~RNA polymerase II transcription factor activity, sequence-specific DNA binding	25	35.7143	2.75e-12	RAX, SIX1, GLI3, GLI2, SOX2, SOX3, GLI4, SIX6, ZIC2, SIX5, NKX2-1, HESX1, OTX2, TGIF1, ARNT2, POU1F1, TCF7L1, PROP1, PAX6, FOXL2, HNF1A, NFKB2, LHX3, LHX4, FOXA2	67	1280	18908	5.51189	5.19754e-10	1.29938e-10	1.25125e-10
GOTERM_MF_DIRECT	GO:0003700~transcription factor activity, sequence-specific DNA binding	16	22.8571	5.78556e-10	TGIF1, ARNT2, POU1F1, TCF7L1, SIX1, PAX6, FOXL2, HNF1A, GLI3, GLI2, NFKB2, SOX2, ZIC2, NKX2-1, OTX2, FOXA2	67	555	18908	8.13575	1.09347e-07	2.18694e-08	2.10594e-08
GOTERM_MF_DIRECT	GO:0001228~transcriptional activator activity, RNA polymerase II transcription regulatory region sequence-specific binding	15	21.4286	8.38595e-10	ARNT2, POU1F1, PROP1, RAX, SIX1, PAX6, FOXL2, HNF1A, GLI2, NFKB2, SOX2, LHX3, SIX5, OTX2, LHX4	67	478	18908	8.85593	1.58494e-07	2.64157e-08	2.54374e-08
UP_KW_MOLECULAR_FUNCTION	KW-0238~DNA-binding	32	45.7143	1.53659e-09	BLM, CHD7, RAX, SIX1, HNRNPU, GLI3, GLI2, SOX2, SOX3, GLI4, SMCHD1, SIX6, ZIC2, SIX5, NKX2-1, HESX1, OTX2, TGIF1, ARNT2, POU1F1, TCF7L1, PROP1, NONO, HMGA2, PAX6, FOXL2, HNF1A, ARID1B, NFKB2, LHX3, LHX4, FOXA2	60	2091	11719	2.98906	4.91707e-08	1.69024e-08	1.5878e-08
GOTERM_BP_DIRECT	GO:0006357~regulation of transcription from RNA polymerase II promoter	24	34.2857	6.86626e-09	TGIF1, ARNT2, POU1F1, TCF7L1, PROP1, RAX, SIX1, PAX6, FOXL2, HNF1A, ARID1B, GLI3, GLI2, NFKB2, GLI4, SIX6, LHX3, ZIC2, SIX5, NKX2-1, HESX1, OTX2, LHX4, FOXA2	68	1723	19333	3.96019	7.31941e-06	1.46251e-06	1.38424e-06
UP_KW_BIOLOGICAL_PROCESS	KW-0804~Transcription	29	41.4286	4.18555e-08	MAGEL2, CHD7, RAX, SIX1, HNRNPU, GLI3, GLI2, SOX2, SOX3, ZIC2, SIX5, NKX2-1, HESX1, TGIF1, ARNT2, POU1F1, TCF7L1, NONO, HMGA2, PAX6, FOXL2, HNF1A, ARID1B, NFKB2, POLR3A, LHX3, LHX4, FGFR1, FOXA2	49	2448	11229	2.71476	1.63236e-06	1.63236e-06	1.5068e-06
UP_KW_BIOLOGICAL_PROCESS	KW-0805~Transcription regulation	28	40	1.09768e-07	MAGEL2, CHD7, RAX, SIX1, HNRNPU, GLI3, GLI2, SOX2, SOX3, ZIC2, SIX5, NKX2-1, HESX1, TGIF1, ARNT2, POU1F1, TCF7L1, NONO, HMGA2, PAX6, FOXL2, HNF1A, ARID1B, NFKB2, LHX3, LHX4, FGFR1, FOXA2	49	2378	11229	2.69831	4.28096e-06	2.14048e-06	1.97583e-06
UP_KW_MOLECULAR_FUNCTION	KW-0010~Activator	15	21.4286	8.33242e-06	POU1F1, TCF7L1, NONO, HNRNPU, SIX1, HNF1A, GLI3, GLI2, NFKB2, SOX2, LHX3, ZIC2, SIX5, NKX2-1, FOXA2	60	711	11719	4.1206	0.000266603	6.87425e-05	6.45763e-05
UP_KW_CELLULAR_COMPONENT	KW-0539~Nucleus	38	54.2857	7.68373e-05	RBM28, BLM, MAGEL2, CHD7, RAX, SIX1, HNRNPU, RNPC3, GLI3, GLI2, SOX2, SOX3, GLI4, SIX6, ZIC2, SIX5, NKX2-1, HESX1, OTX2, TGIF1, ARNT2, POU1F1, TCF7L1, PROP1, NONO, HMGA2, PAX6, FOXL2, BRAF, HNF1A, ARID1B, WDR11, NFKB2, POLR3A, LHX3, LHX4, FGFR1, FOXA2	68	5667	17641	1.73958	0.00161234	0.00161358	0.00161358
GOTERM_CC_DIRECT	GO:0005634~nucleus	36	51.4286	0.000134665	BLM, MAGEL2, HHIP, CHD7, RAX, SIX1, HNRNPU, RNPC3, GLI3, GLI2, SOX2, GLI4, SIX6, ZIC2, SIX5, NKX2-1, HESX1, OTX2, TGIF1, ARNT2, POU1F1, TCF7L1, PROP1, NONO, HMGA2, PAX6, FOXL2, BRAF, HNF1A, WDR11, NFKB2, POLR3A, LHX3, LHX4, FGFR1, FOXA2	70	6007	20580	1.76194	0.0196024	0.00659859	0.00646393
GOTERM_CC_DIRECT	GO:0005654~nucleoplasm	24	34.2857	0.00390813	TGIF1, ARNT2, BLM, POU1F1, TCF7L1, NONO, CHD7, HNRNPU, HMGA2, SIX1, PAX6, FOXL2, RNPC3, ARID1B, GLI3, GLI2, NFKB2, SOX2, SOX3, POLR3A, SPR, ZIC2, NKX2-1, FOXA2	70	3960	20580	1.78182	0.437644	0.143624	0.140693
Annotation Cluster 2	Enrichment Score: 4.316421141750006
Category	Term	Count	%	PValue	Genes	List Total	Pop Hits	Pop Total	Fold Enrichment	Bonferroni	Benjamini	FDR
GOTERM_BP_DIRECT	GO:0009953~dorsal/ventral pattern formation	6	8.57143	2.57246e-07	SHH, PROP1, FGF8, IFT172, HHIP, GLI3	68	40	19333	42.6463	0.000274186	3.42458e-05	3.24129e-05
GOTERM_BP_DIRECT	GO:0001658~branching involved in ureteric bud morphogenesis	6	8.57143	4.20054e-07	BMP4, SHH, BMP2, FGF8, SIX1, GLI3	68	44	19333	38.7694	0.000447678	4.97064e-05	4.70461e-05
GOTERM_BP_DIRECT	GO:0001656~metanephros development	3	4.28571	0.00452207	SHH, FGF8, GLI3	68	29	19333	29.4113	0.992025	0.0764445	0.0723531
GOTERM_BP_DIRECT	GO:0072089~stem cell proliferation	3	4.28571	0.0111001	SHH, FGF8, GLI3	68	46	19333	18.5419	0.999993	0.128495	0.121618
Annotation Cluster 3	Enrichment Score: 3.78167418734045
Category	Term	Count	%	PValue	Genes	List Total	Pop Hits	Pop Total	Fold Enrichment	Bonferroni	Benjamini	FDR
KEGG_PATHWAY	hsa05217:Basal cell carcinoma	7	10	2.61524e-07	BMP4, SHH, BMP2, TCF7L1, HHIP, GLI3, GLI2	37	63	8205	24.6396	2.66751e-05	2.66754e-05	2.53678e-05
KEGG_PATHWAY	hsa04340:Hedgehog signaling pathway	6	8.57143	3.96079e-06	SHH, GPR161, HHIP, GLI3, GLI2, CDON	37	56	8205	23.7597	0.000403919	0.000134667	0.000128065
GOTERM_BP_DIRECT	GO:0007224~smoothened signaling pathway	6	8.57143	1.1371e-05	SHH, IFT172, PAX6, GLI3, GLI2, CDON	68	85	19333	20.0689	0.0120484	0.000807343	0.000764133
GOTERM_BP_DIRECT	GO:0042733~embryonic digit morphogenesis	5	7.14286	3.93317e-05	BMP4, SHH, TBC1D32, GLI3, GLI2	68	55	19333	25.8463	0.0410616	0.00209441	0.00198232
GOTERM_BP_DIRECT	GO:0042475~odontogenesis of dentin-containing tooth	5	7.14286	5.55091e-05	BMP4, SHH, BMP2, GLI3, GLI2	68	60	19333	23.6924	0.0574576	0.00281511	0.00266444
GOTERM_BP_DIRECT	GO:0007442~hindgut morphogenesis	3	4.28571	7.06716e-05	SHH, GLI3, GLI2	68	4	19333	213.232	0.0725706	0.0033837	0.0032026
GOTERM_BP_DIRECT	GO:0007507~heart development	7	10	0.000110688	SHH, BMP2, TBC1D32, KCNQ1, GLI3, GLI2, WDR11	68	219	19333	9.0875	0.111303	0.00436601	0.00413234
GOTERM_BP_DIRECT	GO:0007405~neuroblast proliferation	4	5.71429	0.000261721	SHH, HHIP, PAX6, GLI3	68	36	19333	31.5899	0.243484	0.00795954	0.00753354
GOTERM_BP_DIRECT	GO:0030324~lung development	5	7.14286	0.000280696	SHH, LHX3, NKX2-1, GLI3, GLI2	68	91	19333	15.6214	0.258636	0.00807949	0.00764707
GOTERM_BP_DIRECT	GO:0048754~branching morphogenesis of an epithelial tube	3	4.28571	0.00285592	BMP4, SHH, GLI2	68	23	19333	37.0838	0.952583	0.0533606	0.0505047
GOTERM_BP_DIRECT	GO:0002052~positive regulation of neuroblast proliferation	3	4.28571	0.0042196	SHH, PAX6, GLI3	68	28	19333	30.4617	0.988975	0.0724819	0.0686025
GOTERM_CC_DIRECT	GO:0005929~cilium	5	7.14286	0.00900209	TBC1D32, IFT172, GPR161, GLI3, GLI2	70	243	20580	6.04938	0.735338	0.184797	0.181025
GOTERM_BP_DIRECT	GO:0009952~anterior/posterior pattern specification	3	4.28571	0.042979	GLI3, GLI2, CDON	68	95	19333	8.97817	1	0.315673	0.298778
Annotation Cluster 4	Enrichment Score: 3.227421356072894
Category	Term	Count	%	PValue	Genes	List Total	Pop Hits	Pop Total	Fold Enrichment	Bonferroni	Benjamini	FDR
KEGG_PATHWAY	hsa05217:Basal cell carcinoma	7	10	2.61524e-07	BMP4, SHH, BMP2, TCF7L1, HHIP, GLI3, GLI2	37	63	8205	24.6396	2.66751e-05	2.66754e-05	2.53678e-05
GOTERM_BP_DIRECT	GO:0001658~branching involved in ureteric bud morphogenesis	6	8.57143	4.20054e-07	BMP4, SHH, BMP2, FGF8, SIX1, GLI3	68	44	19333	38.7694	0.000447678	4.97064e-05	4.70461e-05
GOTERM_BP_DIRECT	GO:0002062~chondrocyte differentiation	5	7.14286	3.39459e-05	BMP4, BMP2, HMGA2, GLI3, GLI2	68	53	19333	26.8216	0.03554	0.00191257	0.00181021
GOTERM_BP_DIRECT	GO:0042733~embryonic digit morphogenesis	5	7.14286	3.93317e-05	BMP4, SHH, TBC1D32, GLI3, GLI2	68	55	19333	25.8463	0.0410616	0.00209441	0.00198232
GOTERM_BP_DIRECT	GO:0042475~odontogenesis of dentin-containing tooth	5	7.14286	5.55091e-05	BMP4, SHH, BMP2, GLI3, GLI2	68	60	19333	23.6924	0.0574576	0.00281511	0.00266444
GOTERM_BP_DIRECT	GO:0001649~osteoblast differentiation	6	8.57143	7.30751e-05	SOX2, BMP4, BMP2, HNRNPU, GLI3, GLI2	68	125	19333	13.6468	0.0749439	0.0033837	0.0032026
GOTERM_BP_DIRECT	GO:0045666~positive regulation of neuron differentiation	5	7.14286	0.00034439	BMP4, BMP2, GLI2, FGFR1, CDON	68	96	19333	14.8078	0.307317	0.00965199	0.0091354
GOTERM_BP_DIRECT	GO:0043410~positive regulation of MAPK cascade	5	7.14286	0.00230987	SOX2, BMP4, BMP2, FGFR1, CDON	68	160	19333	8.88465	0.915006	0.0469215	0.0444102
GOTERM_BP_DIRECT	GO:0032331~negative regulation of chondrocyte differentiation	3	4.28571	0.0031086	BMP4, GLI3, GLI2	68	24	19333	35.5386	0.963808	0.0570803	0.0540253
KEGG_PATHWAY	hsa04390:Hippo signaling pathway	5	7.14286	0.00471908	SOX2, BMP4, BMP2, TCF7L1, GLI2	37	157	8205	7.06232	0.382753	0.0802244	0.0762918
GOTERM_BP_DIRECT	GO:0001701~in utero embryonic development	5	7.14286	0.00649408	ARNT2, BMP2, CHD7, GLI3, GLI2	68	214	19333	6.64273	0.999037	0.10379	0.0982349
GOTERM_BP_DIRECT	GO:0090090~negative regulation of canonical Wnt signaling pathway	4	5.71429	0.013954	SOX2, SHH, BMP2, GLI3	68	145	19333	7.843	1	0.151643	0.143527
GOTERM_BP_DIRECT	GO:0045669~positive regulation of osteoblast differentiation	3	4.28571	0.0293013	BMP4, BMP2, GLI3	68	77	19333	11.077	1	0.25166	0.238191
GOTERM_BP_DIRECT	GO:0006468~protein phosphorylation	5	7.14286	0.0968341	BMP2, BRAF, PAX6, FGFR1, CDON	68	503	19333	2.82613	1	0.551488	0.521972
GOTERM_BP_DIRECT	GO:0008285~negative regulation of cell proliferation	4	5.71429	0.217273	BMP4, POU1F1, BMP2, GLI3	68	464	19333	2.45094	1	0.956181	0.905005
Annotation Cluster 5	Enrichment Score: 2.922007447696577
Category	Term	Count	%	PValue	Genes	List Total	Pop Hits	Pop Total	Fold Enrichment	Bonferroni	Benjamini	FDR
GOTERM_BP_DIRECT	GO:0007224~smoothened signaling pathway	6	8.57143	1.1371e-05	SHH, IFT172, PAX6, GLI3, GLI2, CDON	68	85	19333	20.0689	0.0120484	0.000807343	0.000764133
GOTERM_BP_DIRECT	GO:0042733~embryonic digit morphogenesis	5	7.14286	3.93317e-05	BMP4, SHH, TBC1D32, GLI3, GLI2	68	55	19333	25.8463	0.0410616	0.00209441	0.00198232
GOTERM_BP_DIRECT	GO:0045879~negative regulation of smoothened signaling pathway	4	5.71429	0.000109635	IFT172, HHIP, GLI3, GLI2	68	27	19333	42.1198	0.110306	0.00436601	0.00413234
GOTERM_BP_DIRECT	GO:0060831~smoothened signaling pathway involved in dorsal/ventral neural tube patterning	3	4.28571	0.000245692	TBC1D32, GLI3, GLI2	68	7	19333	121.847	0.230443	0.00769594	0.00728405
GOTERM_BP_DIRECT	GO:0060021~palate development	4	5.71429	0.00155751	SHH, TBC1D32, IFT172, GLI3	68	66	19333	17.2308	0.810165	0.0345572	0.0327077
UP_KW_CELLULAR_COMPONENT	KW-0969~Cilium	6	8.57143	0.00562353	TBC1D32, IFT172, GPR161, TMEM67, GLI3, GLI2	68	300	17641	5.18853	0.111684	0.059047	0.059047
GOTERM_CC_DIRECT	GO:0005930~axoneme	4	5.71429	0.00714427	IFT172, GLI3, GLI2, WDR11	70	117	20580	10.0513	0.651451	0.175035	0.171463
GOTERM_CC_DIRECT	GO:0005929~cilium	5	7.14286	0.00900209	TBC1D32, IFT172, GPR161, GLI3, GLI2	70	243	20580	6.04938	0.735338	0.184797	0.181025
GOTERM_CC_DIRECT	GO:0097542~ciliary tip	3	4.28571	0.0113141	IFT172, GLI3, GLI2	70	48	20580	18.375	0.812251	0.184797	0.181025
UP_KW_CELLULAR_COMPONENT	KW-0966~Cell projection	9	12.8571	0.0784659	TBC1D32, IFT172, GPR161, TMEM67, L1CAM, GLI3, GLI2, WDR11, ROBO1	68	1183	17641	1.97366	0.820221	0.532772	0.532772
Annotation Cluster 6	Enrichment Score: 2.2752298603425913
Category	Term	Count	%	PValue	Genes	List Total	Pop Hits	Pop Total	Fold Enrichment	Bonferroni	Benjamini	FDR
GOTERM_BP_DIRECT	GO:0001658~branching involved in ureteric bud morphogenesis	6	8.57143	4.20054e-07	BMP4, SHH, BMP2, FGF8, SIX1, GLI3	68	44	19333	38.7694	0.000447678	4.97064e-05	4.70461e-05
GOTERM_BP_DIRECT	GO:0042475~odontogenesis of dentin-containing tooth	5	7.14286	5.55091e-05	BMP4, SHH, BMP2, GLI3, GLI2	68	60	19333	23.6924	0.0574576	0.00281511	0.00266444
GOTERM_BP_DIRECT	GO:0035116~embryonic hindlimb morphogenesis	4	5.71429	0.000122488	BMP4, SHH, FGF8, CHD7	68	28	19333	40.6155	0.122413	0.0046589	0.00440955
GOTERM_BP_DIRECT	GO:0021978~telencephalon regionalization	3	4.28571	0.000175888	BMP4, SHH, BMP2	68	6	19333	142.154	0.170982	0.00604261	0.00571921
GOTERM_BP_DIRECT	GO:0042487~regulation of odontogenesis of dentin-containing tooth	3	4.28571	0.000245692	BMP4, BMP2, FGF8	68	7	19333	121.847	0.230443	0.00769594	0.00728405
GOTERM_BP_DIRECT	GO:0001934~positive regulation of protein phosphorylation	4	5.71429	0.0373117	BMP4, BMP2, FGF8, CDON	68	212	19333	5.36432	1	0.285094	0.269835
GOTERM_BP_DIRECT	GO:0008284~positive regulation of cell proliferation	6	8.57143	0.042643	BMP4, ARNT2, SHH, BMP2, FGF8, FGFR1	68	553	19333	3.08473	1	0.31538	0.298501
GOTERM_BP_DIRECT	GO:0070374~positive regulation of ERK1 and ERK2 cascade	4	5.71429	0.0451854	BMP4, BMP2, FGF8, BRAF	68	229	19333	4.96609	1	0.322705	0.305433
GOTERM_CC_DIRECT	GO:0005576~extracellular region	12	17.1429	0.0969066	BMP4, IGSF10, SHH, BMP2, FGF8, LAMB2, SEMA3A, IGSF1, HHIP, SPINK5, ANOS1, FGFR1	70	2131	20580	1.65556	1	0.949684	0.930303
GOTERM_MF_DIRECT	GO:0008083~growth factor activity	3	4.28571	0.115462	BMP4, BMP2, FGF8	67	167	18908	5.06962	1	0.909297	0.875619
UP_KW_MOLECULAR_FUNCTION	KW-0339~Growth factor	3	4.28571	0.144357	BMP4, BMP2, FGF8	60	133	11719	4.40564	0.993187	0.68054	0.639295
UP_KW_CELLULAR_COMPONENT	KW-0964~Secreted	11	15.7143	0.287043	BMP4, IGSF10, SHH, BMP2, FGF8, LAMB2, SEMA3A, IGSF1, HHIP, SPINK5, ANOS1	68	2131	17641	1.33913	0.999179	1	1
GOTERM_CC_DIRECT	GO:0005615~extracellular space	7	10	0.642323	BMP4, PCSK1, SHH, BMP2, FGF8, SEMA3A, ANOS1	70	1939	20580	1.06137	1	1	0.986301
Annotation Cluster 7	Enrichment Score: 1.318020766320933
Category	Term	Count	%	PValue	Genes	List Total	Pop Hits	Pop Total	Fold Enrichment	Bonferroni	Benjamini	FDR
UP_KW_BIOLOGICAL_PROCESS	KW-0524~Neurogenesis	6	8.57143	0.00724236	ZIC2, SEMA3A, ZSWIM6, L1CAM, ARID1B, ROBO1	49	286	11229	4.80762	0.246842	0.0564904	0.052145
KEGG_PATHWAY	hsa04360:Axon guidance	4	5.71429	0.0448917	SHH, SEMA3A, L1CAM, ROBO1	37	182	8205	4.87377	0.990766	0.416268	0.395863
GOTERM_CC_DIRECT	GO:0030424~axon	3	4.28571	0.341895	SEMA3A, L1CAM, ROBO1	70	361	20580	2.44321	1	1	0.986301
Candidate Genes
Annotation Cluster 1	Enrichment Score: 3.2964141100788833
Category	Term	Count	%	PValue	Genes	List Total	Pop Hits	Pop Total	Fold Enrichment	Bonferroni	Benjamini	FDR
UP_KW_MOLECULAR_FUNCTION	KW-0156~Chromatin regulator	11	21.5686	1.11805e-08	ASXL1, MBTD1, SETD5, HIRA, BRD2, USP3, KDM8, KMT5B, ARID2, JARID2, ARID1B	35	311	11719	11.8428	3.35414e-07	3.46595e-07	3.46595e-07
GOTERM_BP_DIRECT	GO:0006325~chromatin organization	7	13.7255	4.443e-05	ASXL1, MBTD1, SETD5, BRD2, USP3, KDM8, KMT5B	51	251	19333	10.5719	0.0205355	0.00690146	0.00687184
GOTERM_MF_DIRECT	GO:0003682~chromatin binding	7	13.7255	0.00127798	ASXL1, MBTD1, BRD2, KDM8, KMT5B, JARID2, MORC2	50	469	18908	5.64418	0.176653	0.194253	0.194253
UP_KW_CELLULAR_COMPONENT	KW-0158~Chromosome	6	11.7647	0.0154487	MAD2L2, MBTD1, SETD5, KDM8, KMT5B, MORC2	45	592	17641	3.9732	0.290025	0.0849681	0.0772437
GOTERM_MF_DIRECT	GO:0035064~methylated histone binding	3	5.88235	0.0157812	MBTD1, SETD5, KDM8	50	74	18908	15.3308	0.91089	0.470566	0.470566
GOTERM_BP_DIRECT	GO:0006355~regulation of transcription, DNA-templated	6	11.7647	0.107602	ASXL1, MBTD1, SETD5, BRD2, ARID2, KAT14	51	979	19333	2.32326	1	1	0.997849
Annotation Cluster 2	Enrichment Score: 3.1292414746120816
Category	Term	Count	%	PValue	Genes	List Total	Pop Hits	Pop Total	Fold Enrichment	Bonferroni	Benjamini	FDR
UP_KW_MOLECULAR_FUNCTION	KW-0156~Chromatin regulator	11	21.5686	1.11805e-08	ASXL1, MBTD1, SETD5, HIRA, BRD2, USP3, KDM8, KMT5B, ARID2, JARID2, ARID1B	35	311	11719	11.8428	3.35414e-07	3.46595e-07	3.46595e-07
GOTERM_CC_DIRECT	GO:0005654~nucleoplasm	21	41.1765	0.000289536	SETD5, TCF7L2, BRD2, CHTOP, GLDC, USP3, NSUN2, KDM8, TRAF2, RPGRIP1L, TENT5C, ARID1B, PRKAB1, ASXL1, MAD2L2, HIRA, NPAT, KMT5B, JARID2, ARID2, MORC2	49	3960	20580	2.22727	0.0485873	0.0351514	0.0347427
UP_KW_CELLULAR_COMPONENT	KW-0539~Nucleus	23	45.098	0.0102271	SETD5, TCF7L2, BRD2, CHTOP, NXN, USP3, NSUN2, KDM8, TENT5C, ARID1B, ASXL1, MBTD1, MAD2L2, HIRA, NPAT, CNOT1, TRAF6, KMT5B, B9D2, JARID2, ARID2, MORC2, KAT14	45	5667	17641	1.59106	0.202405	0.0749985	0.0681804
GOTERM_CC_DIRECT	GO:0005634~nucleus	23	45.098	0.0105679	SETD5, TCF7L2, BRD2, CHTOP, NXN, USP3, NSUN2, KDM8, TENT5C, PRKAB1, ASXL1, MBTD1, MAD2L2, HIRA, NPAT, CNOT1, TRAF6, KMT5B, B9D2, JARID2, MORC2, KAT14, SPTBN1	49	6007	20580	1.60812	0.83916	0.363534	0.359307
UP_KW_BIOLOGICAL_PROCESS	KW-0805~Transcription regulation	15	29.4118	0.019418	SETD5, TCF7L2, BRD2, CHTOP, KDM8, ARID1B, ASXL1, MBTD1, MAD2L2, HIRA, NPAT, CNOT1, KMT5B, JARID2, ARID2	39	2378	11229	1.81617	0.543588	0.225916	0.21462
UP_KW_BIOLOGICAL_PROCESS	KW-0804~Transcription	15	29.4118	0.0246857	SETD5, TCF7L2, BRD2, CHTOP, KDM8, ARID1B, ASXL1, MBTD1, MAD2L2, HIRA, NPAT, CNOT1, KMT5B, JARID2, ARID2	39	2448	11229	1.76423	0.632055	0.225916	0.21462
Annotation Cluster 3	Enrichment Score: 1.9796700583997058
Category	Term	Count	%	PValue	Genes	List Total	Pop Hits	Pop Total	Fold Enrichment	Bonferroni	Benjamini	FDR
GOTERM_CC_DIRECT	GO:0036038~MKS complex	3	5.88235	0.000408738	MKS1, B9D2, CC2D2A	49	13	20580	96.9231	0.067902	0.0351514	0.0347427
UP_KW_CELLULAR_COMPONENT	KW-0969~Cilium	5	9.80392	0.00651999	EHD1, MKS1, B9D2, RPGRIP1L, CC2D2A	45	300	17641	6.5337	0.134034	0.0717198	0.0651999
GOTERM_BP_DIRECT	GO:0030030~cell projection organization	3	5.88235	0.0122903	EHD1, MKS1, B9D2	51	65	19333	17.4959	0.996896	0.636366	0.633635
GOTERM_BP_DIRECT	GO:0060271~cilium assembly	4	7.84314	0.0199398	EHD1, MKS1, B9D2, CC2D2A	51	223	19333	6.79961	0.999918	0.714764	0.711696
UP_KW_BIOLOGICAL_PROCESS	KW-0970~Cilium biogenesis/degradation	4	7.84314	0.0282394	EHD1, MKS1, B9D2, CC2D2A	39	196	11229	5.87598	0.682041	0.225916	0.21462
UP_KW_CELLULAR_COMPONENT	KW-0966~Cell projection	7	13.7255	0.0718039	EHD1, SH3PXD2A, MKS1, B9D2, RPGRIP1L, EZR, CC2D2A	45	1183	17641	2.31966	0.805878	0.315937	0.287216
Annotation Cluster 4	Enrichment Score: 1.8833336970135977
Category	Term	Count	%	PValue	Genes	List Total	Pop Hits	Pop Total	Fold Enrichment	Bonferroni	Benjamini	FDR
GOTERM_CC_DIRECT	GO:0035869~ciliary transition zone	3	5.88235	0.00301762	B9D2, RPGRIP1L, CC2D2A	49	35	20580	36	0.405369	0.17301	0.170998
UP_KW_CELLULAR_COMPONENT	KW-0206~Cytoskeleton	10	19.6078	0.00520811	MAD2L2, KIFBP, NSUN2, MKS1, B9D2, RPGRIP1L, EZR, TENT5C, CC2D2A, SPTBN1	45	1343	17641	2.919	0.108525	0.0717198	0.0651999
UP_KW_CELLULAR_COMPONENT	KW-0969~Cilium	5	9.80392	0.00651999	EHD1, MKS1, B9D2, RPGRIP1L, CC2D2A	45	300	17641	6.5337	0.134034	0.0717198	0.0651999
GOTERM_CC_DIRECT	GO:0036064~ciliary basal body	4	7.84314	0.00729446	MKS1, B9D2, RPGRIP1L, EZR	49	170	20580	9.88235	0.716132	0.313662	0.310015
GOTERM_BP_DIRECT	GO:1905515~non-motile cilium assembly	3	5.88235	0.00988005	MKS1, RPGRIP1L, CC2D2A	51	58	19333	19.6075	0.990313	0.636366	0.633635
GOTERM_BP_DIRECT	GO:0007368~determination of left/right symmetry	3	5.88235	0.0115778	MKS1, RPGRIP1L, CC2D2A	51	63	19333	18.0514	0.995653	0.636366	0.633635
UP_KW_CELLULAR_COMPONENT	KW-0966~Cell projection	7	13.7255	0.0718039	EHD1, SH3PXD2A, MKS1, B9D2, RPGRIP1L, EZR, CC2D2A	45	1183	17641	2.31966	0.805878	0.315937	0.287216
GOTERM_CC_DIRECT	GO:0005813~centrosome	4	7.84314	0.139705	MKS1, B9D2, RPGRIP1L, TENT5C	49	556	20580	3.02158	1	1	0.994152
Annotation Cluster 5	Enrichment Score: 1.483241788790036
Category	Term	Count	%	PValue	Genes	List Total	Pop Hits	Pop Total	Fold Enrichment	Bonferroni	Benjamini	FDR
UP_KW_BIOLOGICAL_PROCESS	KW-0028~Amino-acid biosynthesis	3	5.88235	0.00398778	PSAT1, ALDH18A1, PSPH	39	28	11229	30.8489	0.147711	0.159511	0.151536
KEGG_PATHWAY	hsa01230:Biosynthesis of amino acids	3	5.88235	0.0154739	PSAT1, ALDH18A1, PSPH	22	75	8205	14.9182	0.830994	0.882014	0.882014
KEGG_PATHWAY	hsa01100:Metabolic pathways	5	9.80392	0.575365	PSAT1, GLDC, KMT5B, ALDH18A1, PSPH	22	1541	8205	1.21011	1	1	1
Annotation Cluster 6	Enrichment Score: 1.347312787284776
Category	Term	Count	%	PValue	Genes	List Total	Pop Hits	Pop Total	Fold Enrichment	Bonferroni	Benjamini	FDR
KEGG_PATHWAY	hsa00260:Glycine, serine and threonine metabolism	3	5.88235	0.00458971	PSAT1, GLDC, PSPH	22	40	8205	27.9716	0.408108	0.523227	0.523227
KEGG_PATHWAY	hsa01200:Carbon metabolism	3	5.88235	0.0343821	PSAT1, GLDC, PSPH	22	115	8205	9.72925	0.981473	0.979891	0.979891
KEGG_PATHWAY	hsa01100:Metabolic pathways	5	9.80392	0.575365	PSAT1, GLDC, KMT5B, ALDH18A1, PSPH	22	1541	8205	1.21011	1	1	1
Annotation Cluster 7	Enrichment Score: 1.3373474656612439
Category	Term	Count	%	PValue	Genes	List Total	Pop Hits	Pop Total	Fold Enrichment	Bonferroni	Benjamini	FDR
GOTERM_BP_DIRECT	GO:0051865~protein autoubiquitination	3	5.88235	0.0165395	TRAF6, TRAF2, MARCHF5	51	76	19333	14.9636	0.999586	0.697706	0.694711
GOTERM_MF_DIRECT	GO:0008270~zinc ion binding	7	13.7255	0.0248008	MBTD1, ADAMTS3, TRAF6, USP3, TRAF2, MORC2, MARCHF5	50	875	18908	3.02528	0.978012	0.470566	0.470566
UP_KW_BIOLOGICAL_PROCESS	KW-0833~Ubl conjugation pathway	5	9.80392	0.23712	ASXL1, TRAF6, USP3, TRAF2, MARCHF5	39	737	11229	1.95335	0.99998	1	0.974359
